# Supplementary material for: 2-[(N-Benzyl-4-methyl­benzene­sul­fon­amido)meth­yl]pyridinium nitrate
Source: Acta Crystallogr Sect E Struct Rep Online. 2009 Oct 23;65(Pt 11):o2814. doi: 10.1107/S1600536809042330 (PMC2971041; doi:10.1107/S1600536809042330)
Supplement: Supplementary file 1 [file e-65-o2814-sup1.cif]

##############################################################################
###                                                                        ###
###        Electronic paper (Acta Crystallographica Section E)             ###
###                                                                        ###
##############################################################################
#                                                                            #
# This CIF contains the data in a paper accepted for publication in Acta     #
# Crystallographica Section E. It conforms to the requirements of Notes      #
# for Authors for Section E, and has been peer reviewed under the auspices   #
# of the IUCr Commission on Journals.                                        #
#                                                                            #
# Full details of the Crystallographic Information File format               #
# are given in the paper "The Crystallographic Information File (CIF):       #
# a New Standard Archive File for Crystallography" by S. R. Hall, F. H.      #
# Allen and I. D. Brown [Acta Cryst. (1991), A47, 655-685].                  #
#                                                                            #
# The current version of the core CIF dictionary is obtainable from          #
# ftp://ftp.iucr.org/pub/cif_core.dic. The current version number is 2.4.    #
#                                                                            #
# Software is freely available for graphical display of the structure(s) in  #
# this CIF.  For information consult the CIF home page http://www.iucr.org/  #
# cif/home.html                                                              #
#                                                                            #
# This file may be used for bona fide research purposes within the           #
# scientific community so long as proper attribution is given to the journal # 
# article from which it was obtained.                                        #
#                                                                            #
##############################################################################
                                             
data_global
_audit_creation_method     SHELXL-97
_journal_data_validation_number     ?
_journal_date_recd_electronic     2009-10-11
_journal_date_accepted     2009-10-15
_journal_name_full     'Acta Crystallographica, Section E'
_journal_year     2009
_journal_volume     65
_journal_issue     11
_journal_page_first     o2814
_journal_page_last     o2814
_journal_paper_category     QO
_journal_coeditor_code     HB5137
_publ_contact_author_name     'Jiang-Sheng Li'
_publ_contact_author_address
; School of Chemistry and Biological Engineering,
  Changsha University of Science & Technology
  Changsha 410004
  People's Republic of China
;
_publ_contact_author_email     'js_li@yahoo.com.cn'
_publ_contact_author_fax     '86 731 5258733'
_publ_contact_author_phone     '86 731 5258733'
_publ_section_title
;
2-[(<i>N</i>-Benzyl-4-methylbenzenesulfonamido)methyl]pyridinium nitrate
;
loop_
    _publ_author_name
    _publ_author_address
    'Li, Jiang-Sheng'
; School of Chemistry and Biological Engineering,
  Changsha University of Science & Technology
  Changsha 410004
  People's Republic of China
;
    'Simpson, Jim'
;
Department of Chemistry,
University of Otago,
PO Box 56, Dunedin,
New Zealand
;
data_I
_chemical_name_systematic
;
2-[(<i>N</i>-Benzyl-4-methylbenzenesulfonamido)methyl]pyridinium nitrate
;
_chemical_name_common     ?
_chemical_formula_moiety     'C20 H21 N2 O2 S +, N O3 -'
_chemical_formula_sum     'C20 H21 N3 O5 S'
_chemical_formula_iupac     'C20 H21 N2 O2 S +, N O3 -'
_chemical_formula_weight     415.46
_chemical_melting_point     ?
_symmetry_cell_setting     triclinic
_symmetry_space_group_name_H-M     'P -1'
_symmetry_space_group_name_Hall     '-P 1'
loop_
    _symmetry_equiv_pos_as_xyz
    'x, y, z'
    '-x, -y, -z'
_cell_length_a     7.6852(15)
_cell_length_b     9.811(2)
_cell_length_c     13.240(3)
_cell_angle_alpha     104.26(3)
_cell_angle_beta     91.82(3)
_cell_angle_gamma     95.64(2)
_cell_volume     961.2(3)
_cell_formula_units_Z     2
_cell_measurement_reflns_used     2706
_cell_measurement_theta_min     2.155
_cell_measurement_theta_max     27.900
_cell_measurement_temperature     113(2)
_exptl_crystal_description     'cut needle'
_exptl_crystal_colour     colourless
_exptl_crystal_size_max     0.20
_exptl_crystal_size_mid     0.18
_exptl_crystal_size_min     0.12
_exptl_crystal_density_diffrn     1.435
_exptl_crystal_density_meas     ?
_exptl_crystal_density_method     'not measured'
_exptl_crystal_F_000     436
_exptl_absorpt_coefficient_mu     0.207
_exptl_absorpt_correction_type     multi-scan
_exptl_absorpt_process_details     '(CrystalClear; Rigaku/MSC, 2005)'
_exptl_absorpt_correction_T_min     0.960
_exptl_absorpt_correction_T_max     0.976
_exptl_special_details
;
;
_diffrn_ambient_temperature     113(2)
_diffrn_radiation_type     MoK\a
_diffrn_radiation_wavelength     0.71073
_diffrn_radiation_source     'fine-focus sealed tube'
_diffrn_radiation_monochromator     graphite
_diffrn_measurement_device_type     'Rigaku Saturn CCD'
_diffrn_measurement_method     '\w and \f'
_diffrn_detector_area_resol_mean     7.31
_diffrn_reflns_number     7087
_diffrn_reflns_av_R_equivalents     0.0987
_diffrn_reflns_av_sigmaI/netI     0.1505
_diffrn_reflns_theta_min     1.59
_diffrn_reflns_theta_max     25.00
_diffrn_reflns_theta_full     25.00
_diffrn_measured_fraction_theta_max     0.989
_diffrn_measured_fraction_theta_full     0.989
_diffrn_reflns_limit_h_min     -9
_diffrn_reflns_limit_h_max     9
_diffrn_reflns_limit_k_min     -11
_diffrn_reflns_limit_k_max     10
_diffrn_reflns_limit_l_min     -13
_diffrn_reflns_limit_l_max     15
_diffrn_standards_number     0
_diffrn_standards_interval_count     ?
_diffrn_standards_interval_time     ?
_diffrn_standards_decay_%     ?
_refine_special_details
;
Refinement of <i>F</i>^2^ against ALL reflections. The weighted <i>R</i>-factor
<i>wR</i> and goodness of fit <i>S</i> are based on <i>F</i>^2^, conventional
<i>R</i>-factors <i>R</i> are based on <i>F</i>, with <i>F</i> set to zero for
negative <i>F</i>^2^. The threshold expression of <i>F</i>^2^ >
\s(<i>F</i>^2^) is used only for calculating <i>R</i>-factors(gt) <i>etc</i>.
and is not relevant to the choice of reflections for refinement.
<i>R</i>-factors based on <i>F</i>^2^ are statistically about twice as large
as those based on <i>F</i>, and <i>R</i>- factors based on ALL data will be
even larger.
;
_reflns_number_total     3355
_reflns_number_gt     2020
_reflns_threshold_expression     I>2\s(I)
_refine_ls_structure_factor_coef     Fsqd
_refine_ls_matrix_type     full
_refine_ls_R_factor_all     0.0927
_refine_ls_R_factor_gt     0.0772
_refine_ls_wR_factor_gt     0.1838
_refine_ls_wR_factor_ref     0.1884
_refine_ls_goodness_of_fit_ref     0.936
_refine_ls_restrained_S_all     0.940
_refine_ls_number_reflns     3355
_refine_ls_number_parameters     267
_refine_ls_number_restraints     18
_refine_ls_hydrogen_treatment     mixed
_refine_ls_weighting_scheme     calc
_refine_ls_weighting_details
                 'calc w=1/[\s^2^(Fo^2^)+(0.0858P)^2^] where P=(Fo^2^+2Fc^2^)/3'
_atom_sites_solution_hydrogens     geom
_atom_sites_solution_primary     direct
_atom_sites_solution_secondary     difmap
_refine_ls_shift/su_max     0.002
_refine_ls_shift/su_mean     0.000
_refine_diff_density_max     0.759
_refine_diff_density_min     -0.727
_refine_ls_extinction_method     none
_refine_ls_extinction_coef     ?
loop_
    _atom_type_symbol
    _atom_type_description
    _atom_type_scat_dispersion_real
    _atom_type_scat_dispersion_imag
    _atom_type_scat_source
    'C' 'C' 0.0033 0.0016
                         'International Tables Vol C Tables 4.2.6.8 and 6.1.1.4'
    'H' 'H' 0.0000 0.0000
                         'International Tables Vol C Tables 4.2.6.8 and 6.1.1.4'
    'N' 'N' 0.0061 0.0033
                         'International Tables Vol C Tables 4.2.6.8 and 6.1.1.4'
    'O' 'O' 0.0106 0.0060
                         'International Tables Vol C Tables 4.2.6.8 and 6.1.1.4'
    'S' 'S' 0.1246 0.1234
                         'International Tables Vol C Tables 4.2.6.8 and 6.1.1.4'
_computing_data_collection     'CrystalClear (Rigaku/MSC, 2005)'
_computing_cell_refinement     'CrystalClear (Rigaku/MSC, 2005)'
_computing_data_reduction     'CrystalClear (Rigaku/MSC, 2005)'
_computing_structure_solution     'SHELXS97 (Sheldrick, 2008)'
_computing_structure_refinement     'SHELXL97 (Sheldrick, 2008)'
_computing_molecular_graphics
;
SHELXTL (Sheldrick, 2008) and Mercury (Macrae <i>et al.</i>,
2006)
;
_computing_publication_material
;
SHELXL97 (Sheldrick, 2008), enCIFer (Allen <i>et al.</i>,  2004)
and PLATON (Spek, 2009)
;
loop_
    _atom_site_type_symbol
    _atom_site_label
    _atom_site_fract_x
    _atom_site_fract_y
    _atom_site_fract_z
    _atom_site_U_iso_or_equiv
    _atom_site_adp_type
    _atom_site_calc_flag
    _atom_site_refinement_flags
    _atom_site_occupancy
    _atom_site_disorder_assembly
    _atom_site_disorder_group
    S S1 0.18143(12) 0.79196(10) 0.86138(8) 0.0205(3) Uani d . 1 . .
    O O1 0.1109(3) 0.9220(3) 0.9041(2) 0.0274(7) Uani d . 1 . .
    O O2 0.2282(3) 0.7040(3) 0.9273(2) 0.0246(7) Uani d . 1 . .
    N N1 0.5863(4) 0.5427(4) 0.8435(3) 0.0227(8) Uani d . 1 . .
    N N2 0.3629(4) 0.8340(3) 0.8070(2) 0.0182(8) Uani d U 1 . .
    C C1 0.6827(5) 0.4979(4) 0.9147(3) 0.0263(10) Uani d . 1 . .
    H H1 0.6861 0.3995 0.9078 0.032 Uiso calc R 1 . .
    C C2 0.7735(5) 0.5931(4) 0.9951(3) 0.0256(10) Uani d . 1 . .
    H H2 0.8407 0.5620 1.0449 0.031 Uiso calc R 1 . .
    C C3 0.7679(5) 0.7362(4) 1.0043(3) 0.0240(10) Uani d . 1 . .
    H H3 0.8321 0.8043 1.0599 0.029 Uiso calc R 1 . .
    C C4 0.6674(5) 0.7786(4) 0.9313(3) 0.0234(10) Uani d . 1 . .
    H H4 0.6620 0.8764 0.9368 0.028 Uiso calc R 1 . .
    C C5 0.5758(5) 0.6794(4) 0.8510(3) 0.0178(9) Uani d U 1 . .
    C C6 0.4652(5) 0.7138(4) 0.7666(3) 0.0204(9) Uani d . 1 . .
    H H6A 0.5421 0.7370 0.7132 0.024 Uiso calc R 1 . .
    H H6B 0.3836 0.6294 0.7322 0.024 Uiso calc R 1 . .
    C C7 0.3525(5) 0.9325(4) 0.7392(3) 0.0225(10) Uani d . 1 . .
    H H7A 0.2762 1.0060 0.7695 0.027 Uiso calc R 1 . .
    H H7B 0.3007 0.8802 0.6693 0.027 Uiso calc R 1 . .
    C C8 0.5338(5) 1.0014(4) 0.7292(3) 0.0190(9) Uani d . 1 . .
    C C9 0.6059(5) 0.9836(4) 0.6327(3) 0.0246(10) Uani d . 1 . .
    H H9 0.5395 0.9303 0.5715 0.030 Uiso calc R 1 . .
    C C10 0.7760(5) 1.0438(4) 0.6253(4) 0.0285(11) Uani d . 1 . .
    H H10 0.8249 1.0324 0.5591 0.034 Uiso calc R 1 . .
    C C11 0.8726(5) 1.1195(4) 0.7142(4) 0.0277(11) Uani d . 1 . .
    H H11 0.9891 1.1589 0.7094 0.033 Uiso calc R 1 . .
    C C12 0.8006(5) 1.1386(4) 0.8104(4) 0.0254(10) Uani d . 1 . .
    H H12 0.8675 1.1913 0.8716 0.030 Uiso calc R 1 . .
    C C13 0.6312(5) 1.0808(4) 0.8175(3) 0.0232(10) Uani d . 1 . .
    H H13 0.5813 1.0957 0.8836 0.028 Uiso calc R 1 . .
    C C14 0.0365(5) 0.6861(4) 0.7588(3) 0.0182(9) Uani d U 1 . .
    C C15 0.0291(5) 0.5396(4) 0.7362(3) 0.0219(10) Uani d . 1 . .
    H H15 0.0953 0.4958 0.7786 0.026 Uiso calc R 1 . .
    C C16 -0.0733(5) 0.4593(4) 0.6532(3) 0.0250(10) Uani d . 1 . .
    H H16 -0.0801 0.3591 0.6390 0.030 Uiso calc R 1 . .
    C C17 -0.1692(5) 0.5217(4) 0.5878(3) 0.0224(10) Uani d . 1 . .
    C C18 -0.1592(5) 0.6684(4) 0.6119(3) 0.0222(10) Uani d . 1 . .
    H H18 -0.2239 0.7125 0.5689 0.027 Uiso calc R 1 . .
    C C19 -0.0576(5) 0.7516(4) 0.6967(3) 0.0224(10) Uani d . 1 . .
    H H19 -0.0522 0.8518 0.7122 0.027 Uiso calc R 1 . .
    C C20 -0.2769(5) 0.4302(4) 0.4942(3) 0.0288(10) Uani d . 1 . .
    H H20A -0.3691 0.3705 0.5174 0.043 Uiso calc R 1 . .
    H H20B -0.2014 0.3703 0.4488 0.043 Uiso calc R 1 . .
    H H20C -0.3302 0.4904 0.4557 0.043 Uiso calc R 1 . .
    H H1A 0.525(5) 0.470(4) 0.796(3) 0.014(10) Uiso d . 1 . .
    O O3 0.4546(4) 0.3632(3) 0.6655(2) 0.0349(8) Uani d . 1 . .
    O O4 0.2927(4) 0.2835(3) 0.7733(2) 0.0319(8) Uani d . 1 . .
    N N3 0.3338(4) 0.2729(3) 0.6806(3) 0.0258(8) Uani d . 1 . .
    O O5 0.2626(4) 0.1803(3) 0.6083(2) 0.0346(8) Uani d . 1 . .
loop_
    _atom_site_aniso_label
    _atom_site_aniso_U_11
    _atom_site_aniso_U_22
    _atom_site_aniso_U_33
    _atom_site_aniso_U_12
    _atom_site_aniso_U_13
    _atom_site_aniso_U_23
    S1 0.0123(5) 0.0245(6) 0.0255(6) 0.0017(4) 0.0065(4) 0.0070(4)
    O1 0.0220(16) 0.0240(15) 0.0345(19) 0.0057(12) 0.0082(14) 0.0020(13)
    O2 0.0183(15) 0.0334(17) 0.0247(18) -0.0012(12) 0.0055(13) 0.0132(13)
    N1 0.0161(19) 0.022(2) 0.030(2) 0.0022(15) 0.0065(16) 0.0068(17)
    N2 0.0156(11) 0.0195(11) 0.0202(11) 0.0022(8) 0.0038(8) 0.0057(8)
    C1 0.026(2) 0.025(2) 0.034(3) 0.0112(19) 0.008(2) 0.015(2)
    C2 0.018(2) 0.036(3) 0.029(3) 0.0085(19) 0.005(2) 0.018(2)
    C3 0.013(2) 0.034(3) 0.026(3) 0.0035(18) 0.0050(18) 0.011(2)
    C4 0.019(2) 0.022(2) 0.031(3) 0.0034(17) 0.009(2) 0.0079(19)
    C5 0.0084(18) 0.019(2) 0.030(2) 0.0035(15) 0.0100(17) 0.0117(17)
    C6 0.013(2) 0.022(2) 0.028(3) 0.0050(16) 0.0076(18) 0.0076(18)
    C7 0.012(2) 0.024(2) 0.034(3) 0.0021(17) 0.0049(19) 0.0121(19)
    C8 0.012(2) 0.020(2) 0.030(3) 0.0036(16) 0.0044(18) 0.0120(18)
    C9 0.021(2) 0.023(2) 0.033(3) 0.0046(18) 0.004(2) 0.0118(19)
    C10 0.025(2) 0.028(2) 0.040(3) 0.0091(19) 0.016(2) 0.020(2)
    C11 0.013(2) 0.024(2) 0.052(3) 0.0042(18) 0.010(2) 0.019(2)
    C12 0.010(2) 0.020(2) 0.046(3) -0.0011(16) 0.003(2) 0.010(2)
    C13 0.018(2) 0.025(2) 0.029(3) 0.0073(18) 0.009(2) 0.0077(19)
    C14 0.0093(18) 0.024(2) 0.023(2) 0.0040(15) 0.0103(16) 0.0066(17)
    C15 0.015(2) 0.026(2) 0.028(3) 0.0012(17) 0.0058(19) 0.0132(19)
    C16 0.024(2) 0.020(2) 0.033(3) -0.0006(18) 0.009(2) 0.0090(19)
    C17 0.010(2) 0.033(2) 0.026(3) 0.0011(17) 0.0111(18) 0.0100(19)
    C18 0.010(2) 0.033(2) 0.028(3) 0.0080(17) 0.0102(18) 0.0120(19)
    C19 0.015(2) 0.023(2) 0.032(3) 0.0068(17) 0.0122(19) 0.0081(19)
    C20 0.019(2) 0.034(2) 0.031(3) -0.0003(18) 0.007(2) 0.005(2)
    O3 0.0331(18) 0.0320(17) 0.039(2) -0.0090(14) 0.0143(15) 0.0111(14)
    O4 0.0257(17) 0.0449(19) 0.0253(19) 0.0004(13) 0.0091(14) 0.0092(14)
    N3 0.021(2) 0.027(2) 0.033(2) 0.0045(16) 0.0084(17) 0.0113(18)
    O5 0.0264(17) 0.0375(18) 0.032(2) -0.0073(14) 0.0016(15) -0.0019(15)
_geom_special_details
;
All e.s.d.'s (except the e.s.d. in the dihedral angle between two l.s. planes)
are estimated using the full covariance matrix. The cell e.s.d.'s are taken
into account individually in the estimation of e.s.d.'s in distances, angles
and torsion angles; correlations between e.s.d.'s in cell parameters are only
used when they are defined by crystal symmetry. An approximate (isotropic)
treatment of cell e.s.d.'s is used for estimating e.s.d.'s involving l.s.
planes.
;
loop_
    _geom_bond_atom_site_label_1
    _geom_bond_atom_site_label_2
    _geom_bond_site_symmetry_2
    _geom_bond_distance
    _geom_bond_publ_flag
    S1 O1 . 1.429(3) ?
    S1 O2 . 1.431(3) ?
    S1 N2 . 1.652(3) ?
    S1 C14 . 1.773(4) ?
    N1 C5 . 1.331(5) ?
    N1 C1 . 1.362(5) ?
    N1 H1A . 0.91(4) ?
    N2 C7 . 1.478(5) ?
    N2 C6 . 1.481(4) ?
    C1 C2 . 1.351(6) ?
    C1 H1 . 0.9500 ?
    C2 C3 . 1.384(5) ?
    C2 H2 . 0.9500 ?
    C3 C4 . 1.385(5) ?
    C3 H3 . 0.9500 ?
    C4 C5 . 1.371(6) ?
    C4 H4 . 0.9500 ?
    C5 C6 . 1.507(5) ?
    C6 H6A . 0.9900 ?
    C6 H6B . 0.9900 ?
    C7 C8 . 1.512(5) ?
    C7 H7A . 0.9900 ?
    C7 H7B . 0.9900 ?
    C8 C13 . 1.384(5) ?
    C8 C9 . 1.388(6) ?
    C9 C10 . 1.398(5) ?
    C9 H9 . 0.9500 ?
    C10 C11 . 1.376(6) ?
    C10 H10 . 0.9500 ?
    C11 C12 . 1.383(6) ?
    C11 H11 . 0.9500 ?
    C12 C13 . 1.384(5) ?
    C12 H12 . 0.9500 ?
    C13 H13 . 0.9500 ?
    C14 C15 . 1.388(5) ?
    C14 C19 . 1.389(5) ?
    C15 C16 . 1.358(6) ?
    C15 H15 . 0.9500 ?
    C16 C17 . 1.406(5) ?
    C16 H16 . 0.9500 ?
    C17 C18 . 1.389(5) ?
    C17 C20 . 1.505(6) ?
    C18 C19 . 1.380(6) ?
    C18 H18 . 0.9500 ?
    C19 H19 . 0.9500 ?
    C20 H20A . 0.9800 ?
    C20 H20B . 0.9800 ?
    C20 H20C . 0.9800 ?
    O3 N3 . 1.275(4) ?
    O4 N3 . 1.258(4) ?
    N3 O5 . 1.217(4) ?
loop_
    _geom_angle_atom_site_label_1
    _geom_angle_atom_site_label_2
    _geom_angle_atom_site_label_3
    _geom_angle_site_symmetry_1
    _geom_angle_site_symmetry_3
    _geom_angle
    _geom_angle_publ_flag
    O1 S1 O2 . . 120.51(18) ?
    O1 S1 N2 . . 106.19(16) ?
    O2 S1 N2 . . 106.00(16) ?
    O1 S1 C14 . . 109.31(17) ?
    O2 S1 C14 . . 107.56(17) ?
    N2 S1 C14 . . 106.42(17) ?
    C5 N1 C1 . . 121.9(4) ?
    C5 N1 H1A . . 125(2) ?
    C1 N1 H1A . . 113(2) ?
    C7 N2 C6 . . 114.8(3) ?
    C7 N2 S1 . . 116.9(2) ?
    C6 N2 S1 . . 114.4(2) ?
    C2 C1 N1 . . 120.2(4) ?
    C2 C1 H1 . . 119.9 ?
    N1 C1 H1 . . 119.9 ?
    C1 C2 C3 . . 119.5(4) ?
    C1 C2 H2 . . 120.3 ?
    C3 C2 H2 . . 120.3 ?
    C2 C3 C4 . . 119.1(4) ?
    C2 C3 H3 . . 120.5 ?
    C4 C3 H3 . . 120.5 ?
    C5 C4 C3 . . 120.0(4) ?
    C5 C4 H4 . . 120.0 ?
    C3 C4 H4 . . 120.0 ?
    N1 C5 C4 . . 119.3(4) ?
    N1 C5 C6 . . 116.2(4) ?
    C4 C5 C6 . . 124.4(3) ?
    N2 C6 C5 . . 112.7(3) ?
    N2 C6 H6A . . 109.1 ?
    C5 C6 H6A . . 109.1 ?
    N2 C6 H6B . . 109.1 ?
    C5 C6 H6B . . 109.1 ?
    H6A C6 H6B . . 107.8 ?
    N2 C7 C8 . . 109.7(3) ?
    N2 C7 H7A . . 109.7 ?
    C8 C7 H7A . . 109.7 ?
    N2 C7 H7B . . 109.7 ?
    C8 C7 H7B . . 109.7 ?
    H7A C7 H7B . . 108.2 ?
    C13 C8 C9 . . 119.3(4) ?
    C13 C8 C7 . . 119.8(4) ?
    C9 C8 C7 . . 120.8(4) ?
    C8 C9 C10 . . 120.1(4) ?
    C8 C9 H9 . . 119.9 ?
    C10 C9 H9 . . 119.9 ?
    C11 C10 C9 . . 119.8(4) ?
    C11 C10 H10 . . 120.1 ?
    C9 C10 H10 . . 120.1 ?
    C10 C11 C12 . . 120.2(4) ?
    C10 C11 H11 . . 119.9 ?
    C12 C11 H11 . . 119.9 ?
    C11 C12 C13 . . 120.0(4) ?
    C11 C12 H12 . . 120.0 ?
    C13 C12 H12 . . 120.0 ?
    C8 C13 C12 . . 120.5(4) ?
    C8 C13 H13 . . 119.7 ?
    C12 C13 H13 . . 119.7 ?
    C15 C14 C19 . . 120.8(4) ?
    C15 C14 S1 . . 120.0(3) ?
    C19 C14 S1 . . 119.1(3) ?
    C16 C15 C14 . . 119.7(4) ?
    C16 C15 H15 . . 120.1 ?
    C14 C15 H15 . . 120.1 ?
    C15 C16 C17 . . 121.2(4) ?
    C15 C16 H16 . . 119.4 ?
    C17 C16 H16 . . 119.4 ?
    C18 C17 C16 . . 118.0(4) ?
    C18 C17 C20 . . 121.9(3) ?
    C16 C17 C20 . . 120.1(3) ?
    C19 C18 C17 . . 121.5(4) ?
    C19 C18 H18 . . 119.2 ?
    C17 C18 H18 . . 119.2 ?
    C18 C19 C14 . . 118.8(4) ?
    C18 C19 H19 . . 120.6 ?
    C14 C19 H19 . . 120.6 ?
    C17 C20 H20A . . 109.5 ?
    C17 C20 H20B . . 109.5 ?
    H20A C20 H20B . . 109.5 ?
    C17 C20 H20C . . 109.5 ?
    H20A C20 H20C . . 109.5 ?
    H20B C20 H20C . . 109.5 ?
    O5 N3 O4 . . 121.9(4) ?
    O5 N3 O3 . . 121.1(4) ?
    O4 N3 O3 . . 117.0(4) ?
loop_
    _geom_torsion_atom_site_label_1
    _geom_torsion_atom_site_label_2
    _geom_torsion_atom_site_label_3
    _geom_torsion_atom_site_label_4
    _geom_torsion_site_symmetry_1
    _geom_torsion_site_symmetry_2
    _geom_torsion_site_symmetry_3
    _geom_torsion_site_symmetry_4
    _geom_torsion
    _geom_torsion_publ_flag
    O1 S1 N2 C7 . . . . -47.2(3) ?
    O2 S1 N2 C7 . . . . -176.5(3) ?
    C14 S1 N2 C7 . . . . 69.2(3) ?
    O1 S1 N2 C6 . . . . 174.5(3) ?
    O2 S1 N2 C6 . . . . 45.2(3) ?
    C14 S1 N2 C6 . . . . -69.1(3) ?
    C5 N1 C1 C2 . . . . -1.0(6) ?
    N1 C1 C2 C3 . . . . -0.1(6) ?
    C1 C2 C3 C4 . . . . 0.7(6) ?
    C2 C3 C4 C5 . . . . -0.2(6) ?
    C1 N1 C5 C4 . . . . 1.5(6) ?
    C1 N1 C5 C6 . . . . 179.7(3) ?
    C3 C4 C5 N1 . . . . -0.8(6) ?
    C3 C4 C5 C6 . . . . -178.9(4) ?
    C7 N2 C6 C5 . . . . 140.3(3) ?
    S1 N2 C6 C5 . . . . -80.4(3) ?
    N1 C5 C6 N2 . . . . 141.3(3) ?
    C4 C5 C6 N2 . . . . -40.5(5) ?
    C6 N2 C7 C8 . . . . -62.9(4) ?
    S1 N2 C7 C8 . . . . 158.9(3) ?
    N2 C7 C8 C13 . . . . -59.5(4) ?
    N2 C7 C8 C9 . . . . 119.0(4) ?
    C13 C8 C9 C10 . . . . 0.8(5) ?
    C7 C8 C9 C10 . . . . -177.7(3) ?
    C8 C9 C10 C11 . . . . 0.7(5) ?
    C9 C10 C11 C12 . . . . -1.3(5) ?
    C10 C11 C12 C13 . . . . 0.3(6) ?
    C9 C8 C13 C12 . . . . -1.8(5) ?
    C7 C8 C13 C12 . . . . 176.7(3) ?
    C11 C12 C13 C8 . . . . 1.3(5) ?
    O1 S1 C14 C15 . . . . -151.3(3) ?
    O2 S1 C14 C15 . . . . -18.9(4) ?
    N2 S1 C14 C15 . . . . 94.4(3) ?
    O1 S1 C14 C19 . . . . 34.0(4) ?
    O2 S1 C14 C19 . . . . 166.4(3) ?
    N2 S1 C14 C19 . . . . -80.3(3) ?
    C19 C14 C15 C16 . . . . -0.9(6) ?
    S1 C14 C15 C16 . . . . -175.5(3) ?
    C14 C15 C16 C17 . . . . 1.5(6) ?
    C15 C16 C17 C18 . . . . -1.3(6) ?
    C15 C16 C17 C20 . . . . 178.0(4) ?
    C16 C17 C18 C19 . . . . 0.5(6) ?
    C20 C17 C18 C19 . . . . -178.7(4) ?
    C17 C18 C19 C14 . . . . 0.1(6) ?
    C15 C14 C19 C18 . . . . 0.1(6) ?
    S1 C14 C19 C18 . . . . 174.8(3) ?
loop_
    _geom_hbond_atom_site_label_D
    _geom_hbond_atom_site_label_H
    _geom_hbond_atom_site_label_A
    _geom_hbond_site_symmetry_A
    _geom_hbond_distance_DH
    _geom_hbond_distance_HA
    _geom_hbond_distance_DA
    _geom_hbond_angle_DHA
    N1 H1A O3 . 0.91(4) 1.82(4) 2.670(5) 156(3)
    N1 H1A O4 . 0.91(4) 2.39(4) 3.161(5) 144(3)
    C6 H6B O3 . 0.99 2.66 3.362(5) 128
    C15 H15 O4 . 0.95 2.68 3.493(5) 144
    C1 H1 O2 2_667 0.95 2.71 3.315(5) 122
    C3 H3 O1 2_677 0.95 2.60 3.301(5) 131
    C20 H20A O3 1_455 0.98 2.43 3.256(5) 142
    C7 H7A O4 1_565 0.99 2.70 3.440(5) 132
    C11 H11 O4 1_665 0.95 2.54 3.439(5) 158
    C11 H11 O5 1_665 0.95 2.55 3.411(5) 151
    C20 H20C O3 2_566 0.98 2.62 3.594(5) 174
    C10 H10 O5 2_666 0.95 2.66 3.309(6) 126
