# Supplementary material for: 2-[(N-Benzyl-4-methyl­benzene­sul­fon­amido)meth­yl]pyridinium nitrate
Source: Acta Crystallogr Sect E Struct Rep Online. 2009 Oct 23;65(Pt 11):o2814. doi: 10.1107/S1600536809042330 (PMC2971041; doi:10.1107/S1600536809042330)
Supplement: Supplementary file 2 [file e-65-o2814-Isup2.hkl]

# 
# h,k,l, Fc-squared, Fo-squared, sigma(Fo-squared) and status flag 
# 
data_I
_shelx_title ' r90405h in P-1' 
_shelx_refln_list_code          4 
_shelx_F_calc_maximum       83.13 
_exptl_crystal_F_000       436.00 
_reflns_d_resolution_high  0.8407 
 
loop_ 
 _symmetry_equiv_pos_as_xyz 
 'x, y, z' 
 '-x, -y, -z' 
 
_cell_length_a     7.6852 
_cell_length_b     9.8108 
_cell_length_c    13.2404 
_cell_angle_alpha 104.263 
_cell_angle_beta   91.819 
_cell_angle_gamma  95.641 
 
_shelx_F_squared_multiplier     1.000 
 
loop_ 
 _refln_index_h 
 _refln_index_k 
 _refln_index_l 
 _refln_F_squared_calc 
 _refln_F_squared_meas 
 _refln_F_squared_sigma 
 _refln_observed_status 
   1   0   0      340.27      353.73     25.24 o 
   2   0   0     3088.23     3476.44    144.62 o 
   3   0   0       89.64      104.56      6.75 o 
   4   0   0        2.18       11.15     12.68 o 
   5   0   0      291.87      424.49     33.83 o 
   6   0   0       52.98       57.80      7.57 o 
   7   0   0       61.44       89.49     24.07 o 
   8   0   0      145.45      224.67     41.81 o 
   9   0   0        0.94        5.02     15.76 o 
  -9   1   0        6.46        7.44     20.82 o 
  -8   1   0      262.61      353.52     55.95 o 
  -7   1   0      375.98      481.11     58.21 o 
  -6   1   0      209.29      181.76     41.11 o 
  -5   1   0      286.98      356.35     35.99 o 
  -4   1   0        0.28        1.38      1.84 o 
  -3   1   0      265.87      350.26     14.99 o 
  -2   1   0     3229.39     3833.90    254.74 o 
  -1   1   0      238.28      203.01      6.97 o 
   0   1   0      101.25       54.13      5.01 o 
   1   1   0      103.01       87.57      6.90 o 
   2   1   0      942.46     1040.23     61.44 o 
   3   1   0        0.43        0.58      2.62 o 
   4   1   0     1780.52     1966.55    155.57 o 
   5   1   0      207.76      250.67     38.45 o 
   6   1   0      575.08      517.54     71.30 o 
   7   1   0       20.87       20.42      9.12 o 
   8   1   0       68.99       63.33     22.97 o 
  -9   2   0       34.54       14.37     26.62 o 
  -8   2   0      329.20      452.72     64.82 o 
  -7   2   0        2.43        6.15      8.16 o 
  -6   2   0      171.57      287.11     29.50 o 
  -5   2   0      372.89      619.55     59.68 o 
  -4   2   0      269.63      448.12     39.57 o 
  -3   2   0      233.45      301.79     33.94 o 
  -2   2   0     1005.12      901.65     18.35 o 
  -1   2   0     4664.41     3688.55    190.51 o 
   0   2   0      619.22      426.32     31.18 o 
   1   2   0     2198.23     1886.95     34.44 o 
   2   2   0     1525.16     1445.90    128.31 o 
   3   2   0      816.46      768.65     51.40 o 
   4   2   0     2466.05     2685.77    280.59 o 
   5   2   0      819.13      820.96    102.16 o 
   6   2   0       69.93       60.08     10.48 o 
   7   2   0       59.11       46.59     10.03 o 
   8   2   0       29.54       16.75     32.17 o 
  -9   3   0        1.43        3.57      9.10 o 
  -8   3   0      162.48      219.26     48.00 o 
  -7   3   0      140.36      213.51     29.61 o 
  -6   3   0       92.15      140.84     20.56 o 
  -5   3   0        7.38        3.69      5.17 o 
  -4   3   0     1140.69     1109.71    138.73 o 
  -3   3   0      198.61      270.13     25.11 o 
  -2   3   0     1417.07     1159.83     28.20 o 
  -1   3   0     6368.09     4780.44    267.94 o 
   0   3   0       40.02       27.51      4.05 o 
   1   3   0       42.28       33.13      3.69 o 
   2   3   0      240.42      244.15     16.40 o 
   3   3   0        0.21        0.97      1.84 o 
   5   3   0       73.38       59.78     25.60 o 
   6   3   0      258.65      248.23     30.91 o 
   7   3   0       42.64       31.89     22.77 o 
   8   3   0        0.42        0.96     16.39 o 
  -8   4   0        0.37        2.39      4.86 o 
  -7   4   0      134.25      206.05     28.88 o 
  -6   4   0       32.86       39.84     13.95 o 
  -5   4   0       96.92      112.30     10.49 o 
  -4   4   0       21.17       19.88      4.30 o 
  -3   4   0       87.76       84.97      7.67 o 
  -2   4   0       38.31       40.69      5.15 o 
  -1   4   0       27.56       33.11      4.16 o 
   0   4   0     1376.39     1311.69     35.67 o 
   1   4   0        1.92        1.15      2.03 o 
   2   4   0      127.32      112.73     13.23 o 
   3   4   0       41.55       35.90      7.99 o 
   4   4   0      190.89      194.75     18.87 o 
   5   4   0      110.45       78.99      8.07 o 
   6   4   0       38.40       32.02     33.61 o 
   7   4   0      327.64      255.49     58.61 o 
   8   4   0      454.97      327.00     51.97 o 
  -8   5   0       18.71       14.47     21.89 o 
  -7   5   0       30.48       18.24     23.74 o 
  -6   5   0      145.91      141.57     33.49 o 
  -5   5   0       33.40       26.86      5.39 o 
  -4   5   0      164.35      173.90     15.87 o 
  -3   5   0      236.66      222.85     15.59 o 
  -2   5   0      417.16      423.41     27.21 o 
  -1   5   0       26.67       27.16      4.10 o 
   0   5   0      273.50      288.72     18.87 o 
   1   5   0       45.70       44.98      5.28 o 
   2   5   0        0.93        2.02      4.68 o 
   3   5   0      129.96      101.06     12.39 o 
   4   5   0        4.10        3.91      4.96 o 
   5   5   0      331.19      301.76     40.88 o 
   6   5   0       14.39       13.52     14.01 o 
   7   5   0        0.88        2.90      8.81 o 
  -8   6   0      134.70       79.92     42.86 o 
  -7   6   0       27.84       13.04     18.52 o 
  -6   6   0        0.39        2.85      5.63 o 
  -5   6   0      789.69      735.52    103.87 o 
  -4   6   0      273.04      302.37     44.62 o 
  -3   6   0        0.31        0.76      2.94 o 
  -2   6   0       50.74       63.27      7.51 o 
  -1   6   0      370.43      343.56     21.87 o 
   0   6   0       33.13       31.88      7.56 o 
   1   6   0        1.08        1.91      5.12 o 
   2   6   0       55.31       52.60     13.68 o 
   3   6   0      204.14      187.50     18.09 o 
   4   6   0       84.13       93.46     19.42 o 
   5   6   0       95.10       81.39     20.38 o 
   6   6   0       51.52       61.35     17.59 o 
   7   6   0      120.00      119.79     21.97 o 
  -7   7   0       79.21       47.49     50.91 o 
  -6   7   0     1012.47     1207.95     79.78 o 
  -5   7   0      200.12      206.39     34.76 o 
  -4   7   0       26.22       22.20      6.49 o 
  -3   7   0      207.26      219.03     14.00 o 
  -2   7   0       15.09       15.29      6.94 o 
  -1   7   0      179.47      162.64     13.74 o 
   0   7   0        2.12        1.65      3.01 o 
   1   7   0        8.59        7.31      8.11 o 
   2   7   0       45.70       46.26     14.76 o 
   3   7   0       16.27       15.81     15.51 o 
   4   7   0      720.28      678.58     72.26 o 
   5   7   0       12.97       12.24     16.22 o 
   6   7   0        0.22        0.67      7.80 o 
  -7   8   0        2.39        2.05     14.87 o 
  -6   8   0       60.90       32.47     28.75 o 
  -5   8   0      165.92      175.47     32.06 o 
  -4   8   0       84.21       75.41     18.51 o 
  -3   8   0        6.12        9.23      9.19 o 
  -2   8   0      287.84      322.52     30.84 o 
  -1   8   0        7.60       16.34      7.84 o 
   0   8   0      142.04      113.53     16.63 o 
   1   8   0      173.99      180.98     20.05 o 
   2   8   0        7.23        1.94      8.54 o 
   3   8   0        0.30        2.66      8.94 o 
   4   8   0       42.74       42.26     19.00 o 
   5   8   0       11.46        6.57      9.99 o 
  -6   9   0       34.15       14.74     60.26 o 
  -5   9   0        7.50        8.56     14.17 o 
  -4   9   0       98.33      163.40     38.24 o 
  -3   9   0        9.45       17.83     18.11 o 
  -2   9   0      106.64       94.70     32.80 o 
  -1   9   0      352.47      380.65     33.11 o 
   0   9   0        8.18        4.15      6.80 o 
   1   9   0       14.68       15.07     16.67 o 
   2   9   0       87.18       76.09     18.29 o 
   3   9   0      268.66      285.78     65.12 o 
   4   9   0        1.44        0.82      7.80 o 
  -5  10   0       13.95        6.09     16.35 o 
  -4  10   0       32.52       37.19     42.35 o 
  -3  10   0       30.41       18.41     28.16 o 
  -2  10   0      263.34      284.45     72.07 o 
  -1  10   0       33.82      166.28    105.14 o 
   0  10   0       38.85       62.32     28.72 o 
   1  10   0        3.10        9.04     14.99 o 
   2  10   0        1.35       -0.63     21.35 o 
   3  10   0      366.13      355.24     36.44 o 
  -3  11   0       27.07       84.55     48.40 o 
  -2  11   0       26.89       51.82     29.06 o 
  -1  11   0       84.71      112.08     23.88 o 
   0  11   0       20.95       16.82     17.72 o 
   1  11   0       13.41       13.46     23.53 o 
  -1 -11   1        0.11        2.14     20.80 o 
   0 -11   1       13.10        6.12     23.66 o 
   1 -11   1        8.74       37.84     36.63 o 
   2 -11   1       15.47       19.30     37.04 o 
   3 -11   1       61.63       64.01     26.38 o 
  -3 -10   1       10.10       11.90     15.47 o 
  -2 -10   1      197.05      211.46     44.99 o 
  -1 -10   1      115.99      127.31     28.03 o 
   0 -10   1      273.59      309.74     48.52 o 
   1 -10   1      219.20      263.38     52.42 o 
   2 -10   1        0.21        4.43     12.53 o 
   3 -10   1        6.57        7.59     15.46 o 
   4 -10   1        9.01       61.44     47.71 o 
   5 -10   1       50.17       51.16     20.67 o 
  -4  -9   1        0.99        4.58      7.82 o 
  -3  -9   1      444.97      423.45     58.66 o 
  -2  -9   1      299.07      266.91     51.59 o 
  -1  -9   1        2.60        3.21      7.90 o 
   0  -9   1      130.42      115.91     14.46 o 
   1  -9   1       53.48       43.53      8.87 o 
   2  -9   1      565.73      761.13    231.41 o 
   3  -9   1        5.62        0.86     12.29 o 
   4  -9   1       42.75       84.89     28.68 o 
   5  -9   1       10.47        8.77     17.41 o 
   6  -9   1       87.49       58.19     31.42 o 
  -5  -8   1      120.45      113.51     29.44 o 
  -4  -8   1      337.55      324.35     57.13 o 
  -3  -8   1      233.29      221.17     29.26 o 
  -2  -8   1        0.18       -1.04      8.93 o 
  -1  -8   1        2.57        2.29      8.16 o 
   0  -8   1      408.83      402.80     28.03 o 
   1  -8   1      248.53      244.78     14.23 o 
   2  -8   1      119.83      147.75     14.89 o 
   3  -8   1       12.18       18.38     22.30 o 
   4  -8   1       42.91       46.30     18.44 o 
   5  -8   1      193.96      192.73     52.41 o 
   6  -8   1      126.81       72.45     31.18 o 
   7  -8   1      105.78       51.42     77.40 o 
  -6  -7   1       11.21        3.89     11.59 o 
  -5  -7   1      132.80      120.63     42.84 o 
  -4  -7   1      433.90      392.31     43.98 o 
  -3  -7   1       78.24       63.50     17.64 o 
  -2  -7   1      538.92      495.51     41.48 o 
  -1  -7   1       24.96       23.67     21.95 o 
   0  -7   1      110.21      117.08     10.77 o 
   1  -7   1      524.35      490.13     31.98 o 
   2  -7   1      184.96      207.76     16.97 o 
   3  -7   1        1.87        3.69      3.33 o 
   4  -7   1      605.97      826.96     73.69 o 
   5  -7   1      619.71      605.56     66.95 o 
   6  -7   1       28.66       19.59     35.82 o 
   7  -7   1        2.30        1.89      6.29 o 
  -7  -6   1        0.04        2.36      7.79 o 
  -6  -6   1        2.63        0.36     12.61 o 
  -5  -6   1       66.00       59.33     14.67 o 
  -4  -6   1      693.14      647.14     54.04 o 
  -3  -6   1      307.59      293.84     30.25 o 
  -2  -6   1      202.46      193.60     26.92 o 
  -1  -6   1      173.41      186.53     23.26 o 
   0  -6   1       69.75       79.70     11.35 o 
   1  -6   1       11.35       19.13      6.25 o 
   2  -6   1      350.32      359.92     24.28 o 
   3  -6   1        2.82       11.80      6.49 o 
   4  -6   1        0.04        0.02      3.37 o 
   5  -6   1        9.87        5.88      5.36 o 
   6  -6   1      800.58      547.88    122.70 o 
   7  -6   1       56.29       47.26     15.42 o 
   8  -6   1      309.80      155.73     45.42 o 
  -7  -5   1        1.63        2.97      5.05 o 
  -6  -5   1      141.80      123.71     33.85 o 
  -5  -5   1      217.61      187.12     26.72 o 
  -4  -5   1      193.98      189.58     18.22 o 
  -3  -5   1      102.78       91.98     12.94 o 
  -2  -5   1        1.58        3.91      4.70 o 
  -1  -5   1       58.66       59.96      7.32 o 
   0  -5   1       70.25      104.91     31.89 o 
   1  -5   1     1556.71     1426.50     73.54 o 
   2  -5   1      247.10      202.74     15.01 o 
   3  -5   1     1563.57     1342.45    103.48 o 
   4  -5   1      626.77      581.15     34.02 o 
   5  -5   1       51.83       49.10      5.45 o 
   6  -5   1      591.17      606.16     88.44 o 
   7  -5   1        8.49        9.07     13.26 o 
   8  -5   1       25.71       15.35     14.72 o 
  -8  -4   1       19.16       19.47     36.99 o 
  -7  -4   1       45.18       33.87     38.73 o 
  -6  -4   1      220.38      177.71     33.02 o 
  -5  -4   1        8.01        6.78     14.46 o 
  -4  -4   1      547.03      582.52     62.09 o 
  -3  -4   1      458.58      403.76     32.32 o 
  -2  -4   1      195.48      173.23     13.95 o 
  -1  -4   1        0.36        1.06      3.38 o 
   0  -4   1        3.59        6.90      2.62 o 
   1  -4   1       18.58       13.41      2.44 o 
   2  -4   1      723.32      569.97     29.48 o 
   3  -4   1     1413.50     1300.63     85.03 o 
   4  -4   1        2.28        5.85      3.43 o 
   5  -4   1      770.11      781.37     93.18 o 
   6  -4   1        5.13        8.71     12.02 o 
   7  -4   1      284.90      241.89     51.96 o 
   8  -4   1       61.01       46.72     20.13 o 
  -8  -3   1      237.14      154.57     51.62 o 
  -7  -3   1       21.32       13.63     14.04 o 
  -6  -3   1      252.23      239.85     46.92 o 
  -5  -3   1      924.12     1016.95    135.77 o 
  -4  -3   1        9.19        5.62     16.98 o 
  -3  -3   1     2119.25     1952.73    147.47 o 
  -2  -3   1      440.33      434.46     20.57 o 
  -1  -3   1      374.05      348.93     13.52 o 
   0  -3   1     1688.58     1346.21     24.11 o 
   1  -3   1      635.11      494.52     24.48 o 
   2  -3   1        5.49        3.68      2.66 o 
   3  -3   1      382.49      325.81     37.16 o 
   4  -3   1      346.39      375.61     29.53 o 
   5  -3   1       13.79        7.01      5.99 o 
   6  -3   1      265.68      393.33     32.23 o 
   7  -3   1      246.23      323.50     36.09 o 
   8  -3   1      160.38      153.37     60.87 o 
   9  -3   1        2.46        1.73      6.94 o 
  -8  -2   1        2.33        4.71     14.59 o 
  -7  -2   1        8.44        1.66      5.06 o 
  -6  -2   1       36.56       33.04     13.91 o 
  -5  -2   1      518.94      567.39     78.73 o 
  -4  -2   1     1157.10     1353.80     87.09 o 
  -3  -2   1      386.23      504.57     44.14 o 
  -2  -2   1       22.72       21.42      4.70 o 
  -1  -2   1     4242.08     3529.34    119.47 o 
   0  -2   1     2957.18     2053.16    134.14 o 
   2  -2   1     2206.87     1980.91     33.83 o 
   3  -2   1     1219.84     1314.36    102.86 o 
   4  -2   1        0.04        0.77      1.85 o 
   5  -2   1     1259.69     1914.14     69.08 o 
   6  -2   1        1.90        2.22      2.36 o 
   7  -2   1       18.54       19.46     21.67 o 
   8  -2   1        0.97        3.55      7.74 o 
   9  -2   1       78.65       63.72     21.35 o 
  -8  -1   1      151.81      139.85     37.25 o 
  -7  -1   1       65.47       56.05     13.65 o 
  -6  -1   1      480.14      579.37     31.31 o 
  -5  -1   1      525.74      652.77     60.61 o 
  -4  -1   1     1864.26     2253.13     49.14 o 
  -3  -1   1      460.41      479.70     35.27 o 
  -2  -1   1     2865.03     2614.84    234.84 o 
  -1  -1   1     3722.91     2893.40    118.81 o 
   0  -1   1     1903.68     1558.86     38.11 o 
   1  -1   1      435.04      344.97     17.18 o 
   2  -1   1      144.41      198.84     15.00 o 
   3  -1   1      560.83      853.94     90.08 o 
   4  -1   1        0.55        2.61      4.28 o 
   5  -1   1       26.54       27.39      6.72 o 
   6  -1   1      130.62      146.96      9.98 o 
   7  -1   1      279.42      377.59     52.10 o 
   8  -1   1      118.17      124.74     43.14 o 
   9  -1   1      440.96      563.00    187.65 o 
  -9   0   1       17.33        5.15     19.45 o 
  -8   0   1        7.57        1.44      9.93 o 
  -7   0   1      635.76      924.38    101.35 o 
  -6   0   1        7.77        5.99      5.28 o 
  -5   0   1      256.00      382.88     30.46 o 
  -4   0   1      535.77      823.49     61.08 o 
  -3   0   1      427.61      533.64     27.31 o 
  -2   0   1      152.20      228.66      7.36 o 
  -1   0   1      605.02      816.48     16.38 o 
   0   0   1      974.89      910.56     32.09 o 
   1   0   1      221.25      277.95      6.95 o 
   2   0   1     1332.45     1467.71     31.82 o 
   3   0   1     1217.24     1169.47     50.81 o 
   4   0   1       76.51      102.73     11.95 o 
   5   0   1      167.91      204.75     22.91 o 
   6   0   1        7.98        8.88      9.80 o 
   7   0   1       16.26       15.52      8.16 o 
   8   0   1       31.21       31.24     46.65 o 
   9   0   1      350.50      207.98     74.40 o 
  -9   1   1      109.38      111.07     29.29 o 
  -8   1   1        0.65        2.76      8.30 o 
  -7   1   1        8.68       20.39     28.28 o 
  -6   1   1        0.49        3.42      6.73 o 
  -5   1   1      106.53      135.51     24.86 o 
  -4   1   1        1.66        1.77      3.47 o 
  -3   1   1       38.15       27.48      6.53 o 
  -2   1   1     1824.57     2505.76     51.63 o 
  -1   1   1      335.75      383.45     32.96 o 
   0   1   1      907.40      655.16     22.41 o 
   1   1   1     1481.10     1340.79     78.55 o 
   2   1   1       51.90       62.35      6.93 o 
   3   1   1        8.24        5.59      3.46 o 
   4   1   1      149.01      144.55     23.16 o 
   5   1   1     2185.17     2510.16    364.72 o 
   6   1   1       26.36       24.64      7.83 o 
   7   1   1      131.35      115.54     19.04 o 
   8   1   1       98.06       60.49     20.76 o 
  -9   2   1       23.93       20.88     38.53 o 
  -8   2   1       28.50       29.48     46.04 o 
  -7   2   1      899.73     1358.76    128.96 o 
  -6   2   1      234.64      333.03     36.44 o 
  -5   2   1       75.92      122.61     21.07 o 
  -4   2   1      246.32      342.65     36.92 o 
  -3   2   1        0.95        2.10      1.57 o 
  -2   2   1        0.06        0.55      1.72 o 
  -1   2   1     1854.11     1827.34    150.24 o 
   0   2   1      824.43      689.37     41.44 o 
   1   2   1      275.90      186.65     15.08 o 
   2   2   1     1949.48     1566.81     44.48 o 
   3   2   1      231.28      216.84     48.92 o 
   4   2   1      382.38      337.58     44.68 o 
   5   2   1        7.51        3.06      5.09 o 
   6   2   1       47.70       41.89      8.18 o 
   7   2   1       12.09        4.94      9.50 o 
   8   2   1      143.81       85.38     32.97 o 
  -8   3   1       54.11       89.64     34.93 o 
  -7   3   1       18.07       14.27     16.35 o 
  -6   3   1        1.84        4.41      6.08 o 
  -5   3   1       24.39       35.91     31.23 o 
  -4   3   1        0.95        2.38      2.64 o 
  -3   3   1     2312.42     2371.41     54.84 o 
  -2   3   1      224.13      213.26     14.96 o 
  -1   3   1     1912.96     1741.60     70.60 o 
   0   3   1        2.51        3.40      3.34 o 
   1   3   1       24.49       27.93      4.38 o 
   2   3   1       14.99       13.66      5.52 o 
   3   3   1       12.93        8.43      9.03 o 
   4   3   1     1411.98     1096.50    114.78 o 
   5   3   1        4.67        1.77      2.51 o 
   6   3   1      634.12      580.88     69.83 o 
   7   3   1       38.88       27.39     32.96 o 
   8   3   1       60.46       36.04     19.29 o 
  -8   4   1       43.14       48.22     53.80 o 
  -7   4   1       45.56       48.05     21.68 o 
  -6   4   1      421.45      605.97    126.19 o 
  -5   4   1      290.07      314.85     65.01 o 
  -4   4   1       72.31       67.68      9.62 o 
  -3   4   1      101.53      145.25     16.02 o 
  -2   4   1     1398.44     1857.07    161.76 o 
  -1   4   1      895.34      854.73     72.96 o 
   0   4   1      196.92      148.13      9.86 o 
   1   4   1        0.54        0.98      1.71 o 
   2   4   1       88.67       81.05     10.38 o 
   3   4   1       41.77       31.50      6.26 o 
   4   4   1       79.52       68.24      8.87 o 
   5   4   1        0.98       -0.57     10.13 o 
   6   4   1      146.15      124.24     34.21 o 
   7   4   1        0.54        4.39     10.72 o 
   8   4   1       54.81       30.20     73.69 o 
  -8   5   1      201.65      166.98     26.50 o 
  -7   5   1       62.13       79.24     21.92 o 
  -6   5   1      179.63      195.77     67.93 o 
  -5   5   1      708.12      821.83    152.68 o 
  -4   5   1       73.70       73.74      8.03 o 
  -3   5   1       44.90       44.20      6.53 o 
  -2   5   1      939.58      817.64     69.76 o 
  -1   5   1      139.20      142.70     10.85 o 
   0   5   1      570.13      611.48     34.13 o 
   1   5   1       21.45       20.49     13.07 o 
   2   5   1       20.86       17.62     14.29 o 
   3   5   1       62.10       47.10      9.48 o 
   4   5   1      737.17      699.97     86.23 o 
   5   5   1      299.56      252.96     43.06 o 
   6   5   1      405.30      405.88     77.33 o 
   7   5   1        7.49        8.14     16.95 o 
  -8   6   1      131.56      134.89     40.27 o 
  -7   6   1       88.10       63.60     16.43 o 
  -6   6   1      322.62      333.37     63.23 o 
  -5   6   1       40.13       47.16     10.17 o 
  -4   6   1      195.05      209.16     47.92 o 
  -3   6   1       13.75       18.26     10.81 o 
  -2   6   1      563.56      619.62     50.78 o 
  -1   6   1      209.81      190.42     16.91 o 
   0   6   1      335.25      353.26     32.60 o 
   1   6   1      217.02      206.51     21.23 o 
   2   6   1      643.98      608.65     46.49 o 
   3   6   1      316.02      291.87     24.27 o 
   4   6   1      267.09      272.97     43.73 o 
   5   6   1       38.39       39.28     26.33 o 
   6   6   1       15.23       10.07     18.59 o 
   7   6   1       12.35        4.49     10.78 o 
  -7   7   1       75.38       36.74     86.50 o 
  -6   7   1      249.47      174.27     30.71 o 
  -5   7   1        9.46        9.12     10.60 o 
  -4   7   1       55.72       44.26      8.25 o 
  -3   7   1      144.49      153.02     15.77 o 
  -2   7   1       79.35       78.80      9.26 o 
  -1   7   1       10.57        9.30      7.19 o 
   0   7   1      654.93      671.33     38.20 o 
   1   7   1       94.12       95.67     15.60 o 
   2   7   1       95.87       96.16     16.72 o 
   3   7   1      465.19      471.35     57.48 o 
   4   7   1      830.39      917.74     97.72 o 
   5   7   1       68.09       60.83     16.17 o 
   6   7   1      146.90      139.30     36.84 o 
  -6   8   1      157.32      117.75    101.43 o 
  -5   8   1        8.64        5.49      9.38 o 
  -4   8   1        8.15        0.90      9.29 o 
  -3   8   1        4.11        5.28      6.48 o 
  -2   8   1        7.47        5.54     12.80 o 
  -1   8   1      789.02      880.41     53.90 o 
   0   8   1       48.13       95.22     32.22 o 
   1   8   1       80.50       95.82     20.09 o 
   2   8   1     1511.15     1616.68     75.82 o 
   3   8   1       63.79       66.69     19.81 o 
   4   8   1      211.29      225.37     47.54 o 
   5   8   1       14.67       11.43     17.69 o 
  -6   9   1        1.65        4.58     17.48 o 
  -5   9   1       17.99       21.77     26.65 o 
  -4   9   1        0.42        5.83     16.69 o 
  -3   9   1       20.86       34.27     40.74 o 
  -2   9   1       88.55      114.95     36.50 o 
  -1   9   1      229.48      306.93     32.51 o 
   0   9   1      120.16      141.15     29.05 o 
   1   9   1      165.64      168.47     31.75 o 
   2   9   1        6.42        5.52     12.91 o 
   3   9   1      373.62      406.53     81.21 o 
   4   9   1        2.47        2.45     10.08 o 
  -4  10   1      104.02      143.20     35.88 o 
  -3  10   1       11.48       10.23     16.49 o 
  -2  10   1      370.46      379.38     79.44 o 
  -1  10   1       16.16       15.81     17.47 o 
   0  10   1       37.08       54.14     61.45 o 
   1  10   1       54.14       66.94     17.09 o 
   2  10   1      131.36      164.63     25.78 o 
  -2  11   1       12.08       12.52     16.84 o 
  -1  11   1       57.08       87.83     34.94 o 
   0  11   1       46.07       66.51     18.70 o 
  -1 -11   2      192.34      230.46     42.95 o 
   0 -11   2        0.02        2.69     24.35 o 
   1 -11   2      132.60      116.16     34.65 o 
   2 -11   2        0.27        1.23     11.57 o 
   3 -11   2       17.16       26.53     48.82 o 
  -3 -10   2       13.87        9.83     27.01 o 
  -2 -10   2      176.46      204.95     42.74 o 
   0 -10   2        1.64        1.57     11.24 o 
   1 -10   2      108.65      171.40     39.82 o 
   2 -10   2       17.98       55.15     43.10 o 
   3 -10   2        1.31        0.09     13.10 o 
   4 -10   2      183.85      318.73     69.43 o 
   5 -10   2       12.72       11.69     16.16 o 
  -5  -9   2       42.25       33.35     53.09 o 
  -4  -9   2        7.08        4.34      8.47 o 
  -3  -9   2      621.02      627.67     78.81 o 
  -2  -9   2       73.53       75.44     25.28 o 
  -1  -9   2      571.82      595.80     60.99 o 
   0  -9   2      198.79      174.65     27.57 o 
   1  -9   2       95.14       89.72     24.47 o 
   2  -9   2      354.06      366.12     63.78 o 
   3  -9   2      119.27      147.11     27.01 o 
   4  -9   2       49.43       77.94     33.36 o 
   5  -9   2      324.96      322.67     82.59 o 
   6  -9   2        6.66        2.38     15.89 o 
  -5  -8   2       46.11       32.90     36.90 o 
  -4  -8   2       51.45       45.00     49.93 o 
  -3  -8   2      107.01      110.73     25.76 o 
  -2  -8   2       40.82       34.04     14.65 o 
  -1  -8   2      110.76      118.88     17.02 o 
   0  -8   2      134.02      150.08     10.74 o 
   1  -8   2      333.05      340.90     15.17 o 
   2  -8   2      203.37      182.10     33.99 o 
   3  -8   2      784.62      710.45    168.71 o 
   4  -8   2       30.63       39.59     17.23 o 
   5  -8   2      285.67      211.85     61.39 o 
   6  -8   2       15.23        6.46     30.51 o 
   7  -8   2      367.04      205.15     39.64 o 
  -6  -7   2      259.44      222.99     51.42 o 
  -5  -7   2        7.07        8.47     12.47 o 
  -4  -7   2      175.28      173.95     31.39 o 
  -3  -7   2      130.68      135.40     20.14 o 
  -2  -7   2      158.00      174.75     23.98 o 
  -1  -7   2       53.68       40.28     15.88 o 
   0  -7   2       30.57       32.23      6.57 o 
   1  -7   2       54.22       63.36      6.64 o 
   2  -7   2     1236.25     1266.10    143.01 o 
   3  -7   2      234.96      256.92     62.61 o 
   4  -7   2     1092.36      745.89    158.06 o 
   5  -7   2      675.11      622.43     94.63 o 
   6  -7   2      305.99      222.29     66.45 o 
   7  -7   2       37.88       28.63     35.42 o 
  -7  -6   2        0.50        0.32      8.35 o 
  -6  -6   2      155.24      130.86     29.95 o 
  -5  -6   2      563.23      534.20     59.58 o 
  -4  -6   2       24.48       18.72     14.58 o 
  -3  -6   2        0.04       -0.03      9.47 o 
  -2  -6   2       15.87       19.42     25.33 o 
  -1  -6   2        0.61        4.06      4.38 o 
   0  -6   2       13.55       14.00      6.77 o 
   1  -6   2      342.27      375.98     21.98 o 
   2  -6   2     1977.89     1928.32     99.36 o 
   3  -6   2      516.35      637.06     59.79 o 
   4  -6   2        4.88        4.07      3.45 o 
   5  -6   2      306.64      293.71     43.09 o 
   6  -6   2      985.03      719.59     94.15 o 
   7  -6   2        8.46        4.05     11.42 o 
   8  -6   2      132.35       74.68     49.51 o 
  -7  -5   2      226.07      202.21     44.66 o 
  -6  -5   2      140.30      115.53     29.72 o 
  -5  -5   2       38.77       22.66     37.95 o 
  -4  -5   2      251.10      252.80     27.00 o 
  -3  -5   2        8.45        6.15      6.46 o 
  -2  -5   2        9.72       22.46     15.65 o 
  -1  -5   2      354.19      390.71     30.19 o 
   0  -5   2      558.95      550.10     49.30 o 
   1  -5   2      209.45      177.20     11.59 o 
   2  -5   2     1092.57     1379.06    227.93 o 
   3  -5   2      148.93      129.79     10.43 o 
   4  -5   2      528.46      475.90     26.29 o 
   5  -5   2      104.69       96.89      8.09 o 
   6  -5   2      378.04      350.45     36.95 o 
   7  -5   2      143.18      110.67     43.08 o 
   8  -5   2       31.74       29.63     12.43 o 
  -8  -4   2       41.47       19.84     40.77 o 
  -7  -4   2       39.29       24.39     13.61 o 
  -6  -4   2      194.20      184.40     35.93 o 
  -5  -4   2      231.19      293.27     35.85 o 
  -4  -4   2      403.21      433.10     64.39 o 
  -3  -4   2      233.31      254.19     27.16 o 
  -2  -4   2       22.62       31.44      5.13 o 
  -1  -4   2       51.04       47.16      6.15 o 
   0  -4   2      542.94      547.47     32.96 o 
   1  -4   2       87.76       70.48     10.75 o 
   2  -4   2        6.63       10.35      2.56 o 
   3  -4   2        3.74        7.14      5.07 o 
   4  -4   2      537.28      504.92     53.59 o 
   5  -4   2      140.61      161.81     12.38 o 
   6  -4   2        0.29        2.41      4.73 o 
   7  -4   2       13.19       11.15     11.30 o 
   8  -4   2      186.16      186.58     69.37 o 
  -8  -3   2      158.61      188.72     64.24 o 
  -7  -3   2       80.10       46.46     16.41 o 
  -6  -3   2      892.90      777.99     59.51 o 
  -5  -3   2       24.58       20.63     21.49 o 
  -4  -3   2      939.23     1040.33    171.49 o 
  -3  -3   2       68.95       60.10     15.29 o 
  -2  -3   2     1030.73      843.42     30.64 o 
  -1  -3   2       83.09       77.73      6.45 o 
   0  -3   2      557.35      457.61     12.81 o 
   1  -3   2     6909.99     6753.52    524.53 o 
   2  -3   2       25.66       23.26      3.59 o 
   3  -3   2      807.52      797.78    103.68 o 
   4  -3   2      172.44      193.20     15.97 o 
   5  -3   2        5.59        6.69      7.28 o 
   6  -3   2      258.28      390.41     46.19 o 
   7  -3   2      137.79      144.10     68.09 o 
   8  -3   2       87.68       85.67     36.15 o 
  -8  -2   2        4.40        1.95     12.77 o 
  -7  -2   2      512.75      553.23     61.96 o 
  -6  -2   2      963.34     1040.80    209.37 o 
  -5  -2   2       74.38       60.93     12.80 o 
  -4  -2   2      378.11      418.90     56.82 o 
  -3  -2   2      109.71       92.06     10.73 o 
  -2  -2   2        5.60        2.19      3.37 o 
  -1  -2   2       73.19       67.34      5.42 o 
   0  -2   2      609.65      509.30     33.22 o 
   2  -2   2     5627.63     4781.01    196.03 o 
   3  -2   2       14.09       14.57      3.60 o 
   4  -2   2       13.82        6.83      6.39 o 
   5  -2   2      557.74      755.91    135.21 o 
   6  -2   2       23.68       20.30      9.35 o 
   7  -2   2       26.62       27.67     21.25 o 
   8  -2   2      179.98      260.77     54.63 o 
   9  -2   2       78.34       37.64     18.18 o 
  -8  -1   2       23.66       20.30     38.77 o 
  -7  -1   2       12.21        5.74      8.41 o 
  -6  -1   2      122.54      186.48     23.71 o 
  -5  -1   2      108.69      130.13     15.46 o 
  -4  -1   2      849.06     1152.88     70.96 o 
  -3  -1   2      970.15     1233.37     40.58 o 
  -2  -1   2     1210.07     1207.93     34.98 o 
  -1  -1   2     1276.53     1080.05     37.20 o 
   0  -1   2     1540.71     1260.69     80.96 o 
   1  -1   2     1369.91     1266.65     40.95 o 
   2  -1   2       36.56       46.58      3.92 o 
   3  -1   2      365.60      566.70     40.55 o 
   4  -1   2      330.93      486.51     48.39 o 
   5  -1   2        8.40        7.57      6.40 o 
   6  -1   2       12.51       13.56     13.78 o 
   7  -1   2       27.83       18.56     12.17 o 
   8  -1   2      255.27      187.54     84.82 o 
   9  -1   2       68.35       44.89     53.15 o 
  -9   0   2       34.64       40.36     27.77 o 
  -8   0   2       14.54       22.33     23.09 o 
  -7   0   2       19.85       19.41     23.43 o 
  -6   0   2      722.05      893.56    130.68 o 
  -5   0   2      197.15      271.51     27.15 o 
  -4   0   2     1072.80     1812.45    168.95 o 
  -3   0   2      472.98      693.01     23.46 o 
  -1   0   2      177.05      234.81     18.88 o 
   1   0   2     2543.55     2282.35    116.45 o 
   2   0   2      663.30      680.92     33.05 o 
   3   0   2      322.90      454.97     62.55 o 
   4   0   2       58.65       55.28      8.81 o 
   5   0   2      119.80      127.53     17.76 o 
   6   0   2        3.44        5.04      4.71 o 
   7   0   2       45.60       47.63     15.19 o 
   8   0   2       71.31       49.79     33.09 o 
  -9   1   2       49.72       61.68     33.05 o 
  -8   1   2        3.93        4.26     13.46 o 
  -7   1   2      247.92      341.98     47.89 o 
  -6   1   2       81.73      102.62     20.56 o 
  -5   1   2      438.10      648.49     62.85 o 
  -4   1   2        6.92        6.59     13.70 o 
  -3   1   2        1.89        5.91      1.95 o 
  -1   1   2     1158.57     1337.17    109.80 o 
   1   1   2     1240.73     1109.42     30.02 o 
   2   1   2      649.63      656.84     26.30 o 
   3   1   2      752.16      911.53     47.39 o 
   4   1   2        8.53        6.44      4.72 o 
   5   1   2        1.28        1.86      3.25 o 
   6   1   2      540.30      630.79     64.03 o 
   7   1   2        3.82        2.16      7.05 o 
   8   1   2       43.75       27.52     49.15 o 
  -9   2   2       45.14       39.11     48.87 o 
  -8   2   2       78.74       89.20     35.79 o 
  -7   2   2      184.29      260.90     43.39 o 
  -6   2   2        0.49        4.09      9.94 o 
  -5   2   2      478.65      720.51     66.26 o 
  -4   2   2       84.91      117.25     18.69 o 
  -3   2   2       13.90        7.79      3.60 o 
  -2   2   2       28.69       22.36      4.54 o 
  -1   2   2       93.87       99.19     10.77 o 
   0   2   2       21.66       21.66      4.43 o 
   1   2   2     4496.21     4234.07    307.78 o 
   2   2   2     1952.50     2338.05    134.37 o 
   3   2   2      523.09      584.41     57.79 o 
   4   2   2      278.01      287.25     27.83 o 
   5   2   2      133.24      107.20     16.40 o 
   6   2   2      135.51      116.61     21.01 o 
   7   2   2       36.89       29.97     13.26 o 
   8   2   2      164.33      119.22     43.23 o 
  -8   3   2        5.77        8.72     14.47 o 
  -7   3   2        1.42        3.94     10.71 o 
  -6   3   2      800.05     1328.17     99.59 o 
  -5   3   2      191.79      213.75     77.08 o 
  -4   3   2       38.41       52.94      9.42 o 
  -3   3   2      252.48      334.37     30.13 o 
  -2   3   2      659.14      703.47     51.42 o 
  -1   3   2      112.60      104.49     11.15 o 
   0   3   2       10.90        7.12      5.52 o 
   1   3   2      134.98      132.77     11.86 o 
   2   3   2     1783.12     1570.19     91.97 o 
   3   3   2      560.07      660.92     93.70 o 
   4   3   2       27.44       15.73     15.80 o 
   5   3   2     1689.23     1437.04    117.69 o 
   6   3   2        8.61        4.03     11.37 o 
   7   3   2      443.39      368.42     50.15 o 
   8   3   2        0.49        2.04      9.45 o 
  -8   4   2        0.06       -1.70     10.25 o 
  -7   4   2       57.32       87.18     23.47 o 
  -6   4   2        0.68        3.47      9.49 o 
  -5   4   2       45.44       51.27     11.63 o 
  -4   4   2       36.31       36.43      8.19 o 
  -3   4   2      133.86      194.94     21.46 o 
  -2   4   2     1831.18     1801.16     70.33 o 
  -1   4   2     1149.49     1115.26     79.86 o 
   0   4   2      157.05      136.64     10.14 o 
   1   4   2      696.83      644.08     38.02 o 
   2   4   2       28.63       30.03      5.76 o 
   3   4   2       92.05       77.74     13.99 o 
   4   4   2     1193.83     1107.82     70.11 o 
   5   4   2      504.34      509.62     46.10 o 
   6   4   2      338.43      330.13     53.70 o 
   7   4   2        8.07        5.89     10.96 o 
  -8   5   2        7.22        5.65     12.21 o 
  -7   5   2       10.35        9.65     14.90 o 
  -6   5   2      165.00      203.58     43.82 o 
  -5   5   2       54.13       54.89     13.32 o 
  -4   5   2       94.80       84.38     11.64 o 
  -3   5   2      347.69      467.14     69.26 o 
  -2   5   2      450.79      558.70     88.76 o 
  -1   5   2      602.95      533.95     47.77 o 
   0   5   2      112.94      105.57     14.26 o 
   1   5   2        1.14       -0.78      3.82 o 
   2   5   2        2.23        2.47      2.54 o 
   3   5   2      547.93      510.80     29.49 o 
   4   5   2        1.25        4.05      8.70 o 
   5   5   2      316.85      305.54     50.22 o 
   6   5   2       37.93       48.07     43.82 o 
   7   5   2      131.05      126.91     25.72 o 
  -8   6   2       13.36       11.96     14.86 o 
  -7   6   2       22.28       15.08     19.45 o 
  -6   6   2      367.20      535.60     96.01 o 
  -5   6   2       14.61       15.21     14.81 o 
  -4   6   2       54.60       61.33     11.74 o 
  -3   6   2      124.11      107.22     14.79 o 
  -2   6   2       93.53       82.50     11.03 o 
  -1   6   2        0.01        1.97      5.81 o 
   0   6   2      509.86      476.22     43.25 o 
   1   6   2      194.10      207.19     20.27 o 
   2   6   2      342.55      368.38     21.70 o 
   3   6   2     1065.23     1047.30     58.10 o 
   4   6   2      356.28      421.10     56.92 o 
   5   6   2      193.72      230.46     49.29 o 
   6   6   2        2.46        1.47     10.24 o 
  -7   7   2      323.10      166.06     41.93 o 
  -6   7   2      189.28      151.12     34.52 o 
  -5   7   2       18.82       18.89     17.44 o 
  -4   7   2       49.14       42.21      8.36 o 
  -3   7   2        1.15        2.34      4.21 o 
  -2   7   2      419.59      404.06     27.75 o 
  -1   7   2      103.41       99.76     14.31 o 
   0   7   2      465.05      492.89     31.29 o 
   1   7   2        1.21        2.89      9.18 o 
   2   7   2      695.91      722.56     45.17 o 
   3   7   2       28.49       24.73     13.84 o 
   4   7   2        2.10        0.13     13.48 o 
   5   7   2       56.65       85.86     33.39 o 
   6   7   2       11.85       15.82     27.23 o 
  -6   8   2        5.39        8.90     23.55 o 
  -5   8   2       91.38      130.87     32.25 o 
  -4   8   2      362.43      341.36     56.95 o 
  -3   8   2        6.09       14.86     15.64 o 
  -2   8   2      149.89      147.01     29.82 o 
  -1   8   2       25.14       19.84     21.11 o 
   0   8   2       63.79       62.76     16.96 o 
   1   8   2        2.29        0.60      5.03 o 
   2   8   2       17.57       24.93     32.09 o 
   3   8   2       16.75       12.06     20.63 o 
   4   8   2       12.05       18.68     18.35 o 
   5   8   2       69.29       67.68     23.00 o 
  -5   9   2       54.88       43.28     52.96 o 
  -4   9   2       26.77       17.74     21.84 o 
  -3   9   2       14.51       10.32     14.99 o 
  -2   9   2      166.43      189.24     31.62 o 
  -1   9   2       19.22       24.46     21.89 o 
   0   9   2       82.59       98.20     20.92 o 
   1   9   2       19.07       33.30     17.34 o 
   2   9   2       67.32       85.55     44.67 o 
   3   9   2        6.30       12.88     20.83 o 
   4   9   2       13.06       13.45     24.35 o 
  -4  10   2      123.55      141.22     45.90 o 
  -3  10   2       48.04       68.74     33.84 o 
  -2  10   2        5.11        2.44      6.07 o 
  -1  10   2        3.29        3.95      9.38 o 
   0  10   2       24.80       21.57     27.32 o 
   1  10   2       36.80       36.66     18.89 o 
   2  10   2        0.54       -0.43     11.94 o 
  -2 -11   3       30.23       46.14     26.42 o 
   0 -11   3      192.27      227.94     78.02 o 
   1 -11   3       11.75        6.61     18.19 o 
   2 -11   3       20.46       12.64     29.55 o 
   3 -11   3       27.07       40.49     48.55 o 
  -3 -10   3      121.15      134.52     23.83 o 
  -2 -10   3      185.59      200.05     45.60 o 
  -1 -10   3      331.45      349.50     81.47 o 
   0 -10   3        0.03        3.11     19.76 o 
   2 -10   3      145.35      183.28     40.28 o 
   3 -10   3        1.84        3.38     10.63 o 
   4 -10   3      177.07      169.02     49.72 o 
   5 -10   3        1.53        4.69     11.55 o 
  -5  -9   3       79.43      116.14     41.91 o 
  -4  -9   3        5.20       10.22     15.08 o 
  -3  -9   3       23.22       23.09     32.27 o 
  -2  -9   3      419.14      600.98    107.50 o 
  -1  -9   3       18.34      148.33     38.99 o 
   0  -9   3      138.43      140.32     31.19 o 
   1  -9   3       34.11       35.97     40.90 o 
   2  -9   3        6.39       11.29     23.29 o 
   3  -9   3       88.22       63.20     20.16 o 
   4  -9   3       78.53       70.61     29.58 o 
   5  -9   3       61.17       60.07     17.98 o 
   6  -9   3        4.59        3.08     18.54 o 
  -6  -8   3      120.81       97.49     38.51 o 
  -5  -8   3       66.85       67.30     18.93 o 
  -4  -8   3       25.73       30.77     39.70 o 
  -3  -8   3       32.91       36.53     45.35 o 
  -2  -8   3      311.92      294.59     45.47 o 
  -1  -8   3       13.43       12.01     13.88 o 
   0  -8   3      132.94      155.11     13.06 o 
   1  -8   3      132.52      205.89     37.77 o 
   2  -8   3       13.52       16.52     20.40 o 
   3  -8   3      786.11      939.76    168.30 o 
   4  -8   3       88.92      110.07     32.46 o 
   5  -8   3      232.56      163.76     50.31 o 
   6  -8   3       21.96       10.85     18.93 o 
   7  -8   3        1.15        2.91     11.18 o 
  -6  -7   3       92.21       89.41     25.78 o 
  -5  -7   3      736.94      747.33     76.10 o 
  -4  -7   3      145.99      137.11     31.58 o 
  -3  -7   3       35.49       40.84     18.39 o 
  -2  -7   3       36.91       47.91     35.05 o 
  -1  -7   3       54.46       54.62      9.10 o 
   0  -7   3        1.67        0.82      2.55 o 
   1  -7   3        4.87        3.39      8.88 o 
   2  -7   3       89.99       74.08     16.94 o 
   3  -7   3      775.52      819.15     86.31 o 
   4  -7   3       80.16       77.02     17.81 o 
   5  -7   3       15.59       11.08     13.46 o 
   6  -7   3        1.25        3.21      5.18 o 
   7  -7   3        2.26        3.41     14.81 o 
  -7  -6   3        2.64        3.12     12.89 o 
  -6  -6   3      130.53      101.23     26.29 o 
  -5  -6   3       91.12       81.59     18.32 o 
  -4  -6   3      184.94      184.35     27.67 o 
  -3  -6   3        6.14       11.92     13.59 o 
  -2  -6   3     1038.01     1190.58    113.20 o 
  -1  -6   3      113.83       94.48     11.87 o 
   0  -6   3      122.95      148.69     13.41 o 
   1  -6   3       96.23      100.55     17.96 o 
   2  -6   3      319.10      346.84     42.35 o 
   3  -6   3        5.14        9.73     18.80 o 
   4  -6   3      310.90      284.83     22.35 o 
   5  -6   3       15.03       12.21     10.71 o 
   6  -6   3       52.23       51.62      9.34 o 
   7  -6   3      133.02       98.60     42.52 o 
   8  -6   3        7.31        8.57     15.58 o 
  -7  -5   3      180.43      146.58     34.44 o 
  -6  -5   3      100.84       87.95     21.21 o 
  -5  -5   3       39.37       40.83     17.15 o 
  -4  -5   3        1.45        3.36      9.08 o 
  -3  -5   3      407.72      441.40     48.78 o 
  -2  -5   3       37.61       40.72     15.22 o 
  -1  -5   3     1718.61     1829.44     55.45 o 
   0  -5   3       32.13       33.53      5.60 o 
   1  -5   3      210.06      214.60     38.66 o 
   2  -5   3       42.46       42.83     15.96 o 
   3  -5   3       28.05       25.71      3.18 o 
   4  -5   3       12.56       10.75      3.38 o 
   5  -5   3       22.44       19.37      4.25 o 
   6  -5   3      462.18      361.41     38.98 o 
   7  -5   3      590.10      503.79     74.94 o 
   8  -5   3      189.86      143.06     21.79 o 
  -8  -4   3      248.66      168.46     37.39 o 
  -7  -4   3        0.79        1.40      6.54 o 
  -6  -4   3      393.63      367.13     47.31 o 
  -5  -4   3      228.07      250.76     27.17 o 
  -4  -4   3        5.31        5.94     11.51 o 
  -3  -4   3        5.37        4.19      9.51 o 
  -2  -4   3       44.34       41.78      7.18 o 
  -1  -4   3     3089.59     3003.74    148.62 o 
   0  -4   3      590.82      574.07     21.15 o 
   1  -4   3     1510.15     1304.40    143.95 o 
   2  -4   3      433.60      400.37     56.95 o 
   3  -4   3     2616.95     2368.10    317.95 o 
   4  -4   3        3.36        4.44      3.78 o 
   5  -4   3        0.90        2.29      2.52 o 
   6  -4   3      201.24      179.92     34.98 o 
   7  -4   3       95.20       91.77     23.47 o 
   8  -4   3       69.38       56.92     20.96 o 
  -8  -3   3       85.41       48.92     21.19 o 
  -7  -3   3       45.89       57.43     37.08 o 
  -6  -3   3       87.22       70.57     44.04 o 
  -5  -3   3       56.51       59.73     18.56 o 
  -4  -3   3      340.76      396.73     91.77 o 
  -3  -3   3      994.81      867.40     55.90 o 
  -2  -3   3     1625.41     1384.41     48.80 o 
  -1  -3   3      271.30      215.61      9.25 o 
   0  -3   3     1007.06      892.02     29.32 o 
   1  -3   3     1484.57     1367.65     34.89 o 
   2  -3   3      141.24      169.87     11.27 o 
   3  -3   3     1448.39     1864.94    177.28 o 
   4  -3   3       44.42       46.26      5.89 o 
   5  -3   3      117.02      110.95     12.80 o 
   6  -3   3       39.12       30.96     18.69 o 
   7  -3   3      133.89      107.62     18.02 o 
   8  -3   3       41.05       26.92     14.09 o 
  -8  -2   3       85.28       96.76     31.57 o 
  -7  -2   3        7.07        3.05      8.45 o 
  -6  -2   3      330.68      405.95     45.99 o 
  -5  -2   3      387.22      520.98     39.01 o 
  -4  -2   3      460.70      547.51     46.16 o 
  -3  -2   3     3002.44     2936.99     58.32 o 
  -2  -2   3     2966.07     2676.06    130.07 o 
  -1  -2   3     2032.80     1678.06     32.61 o 
   0  -2   3       54.08       45.10      4.90 o 
   1  -2   3      298.07      251.73     13.96 o 
   2  -2   3       59.80       85.77      5.49 o 
   3  -2   3       10.15       21.63      3.60 o 
   4  -2   3       14.80       19.78      6.63 o 
   5  -2   3        0.45        3.54      4.80 o 
   6  -2   3       37.43       37.30      9.96 o 
   7  -2   3        0.88        2.27      3.21 o 
   8  -2   3      125.96       91.05     25.90 o 
  -8  -1   3       10.40        3.48      7.41 o 
  -7  -1   3      113.42      121.82     28.69 o 
  -6  -1   3       12.26       10.36     16.31 o 
  -5  -1   3       23.19       43.85     19.74 o 
  -4  -1   3        7.72        7.05      6.61 o 
  -3  -1   3      286.72      452.41     22.11 o 
  -2  -1   3     6103.33     8554.92    493.57 o 
   0  -1   3      470.95      352.97     34.15 o 
   1  -1   3     4951.94     5430.09    316.97 o 
   2  -1   3       12.37       14.90      2.74 o 
   3  -1   3        0.76        1.40      2.24 o 
   4  -1   3      330.84      389.21     38.26 o 
   5  -1   3       15.54       21.69     16.47 o 
   6  -1   3        9.43       18.51      9.30 o 
   7  -1   3     1508.95     1851.34     88.94 o 
   8  -1   3        6.54       10.48     15.63 o 
  -9   0   3      241.44      350.11     85.65 o 
  -8   0   3      284.08      302.61     63.14 o 
  -7   0   3       38.98       52.97     29.50 o 
  -6   0   3       46.31       41.66     63.32 o 
  -5   0   3      742.54     1087.24     87.35 o 
  -4   0   3     1704.05     2395.76    156.12 o 
  -3   0   3      408.11      607.22     26.08 o 
  -2   0   3     1572.80     1977.83     73.79 o 
  -1   0   3     1650.19     1888.47     55.53 o 
   0   0   3      101.88      114.86      6.83 o 
   1   0   3        2.36        1.74      3.24 o 
   2   0   3     3291.45     3284.75    207.24 o 
   3   0   3       98.74      147.95     14.56 o 
   4   0   3       12.01        8.20      7.23 o 
   5   0   3       44.60       38.19      8.18 o 
   6   0   3      201.23      142.98     20.84 o 
   7   0   3      416.02      352.13     60.65 o 
   8   0   3        5.17        2.69     13.94 o 
  -9   1   3        4.13        5.84     20.62 o 
  -8   1   3        8.82        7.76     18.28 o 
  -7   1   3      208.37      336.32     47.47 o 
  -6   1   3       46.42       64.83     16.36 o 
  -5   1   3      221.83      290.11     43.34 o 
  -4   1   3        0.02        5.15      4.55 o 
  -3   1   3       25.06       35.21      4.84 o 
  -2   1   3      307.23      391.38     27.75 o 
  -1   1   3       64.01       69.82      9.84 o 
   0   1   3      964.44      974.21     43.77 o 
   1   1   3     3585.30     3033.97    125.10 o 
   3   1   3     2042.03     2567.78     62.49 o 
   4   1   3      647.62      848.65     76.89 o 
   5   1   3        2.79        5.97     14.39 o 
   6   1   3     1388.17     1581.78     89.30 o 
   7   1   3       19.52       10.62     14.87 o 
   8   1   3      345.74      217.19     64.77 o 
  -8   2   3        7.28       18.92     19.73 o 
  -7   2   3        4.39        5.97      9.16 o 
  -6   2   3     1481.70     2369.83    112.08 o 
  -5   2   3       62.34       82.77     18.68 o 
  -4   2   3       58.39       73.48      7.82 o 
  -3   2   3      436.39      517.56     52.77 o 
  -2   2   3      204.37      296.92     20.57 o 
  -1   2   3      598.04      646.96     22.01 o 
   0   2   3        8.91       13.73      7.89 o 
   1   2   3     1812.18     1707.26     92.23 o 
   2   2   3     1239.75     1149.58     87.52 o 
   3   2   3       42.40       82.60     14.84 o 
   4   2   3      293.12      310.45     69.51 o 
   5   2   3      412.14      429.44     48.00 o 
   6   2   3      642.20      649.05    109.93 o 
   7   2   3        2.29        1.43      5.83 o 
   8   2   3      134.60       96.13     51.25 o 
  -8   3   3        0.33        2.10      8.13 o 
  -7   3   3      526.83      733.76     68.59 o 
  -6   3   3      150.58      178.99     23.62 o 
  -5   3   3     1008.39     1444.00     73.80 o 
  -4   3   3       17.91       24.54      7.12 o 
  -3   3   3      128.43      129.81     15.96 o 
  -2   3   3     1786.43     1984.08    197.37 o 
  -1   3   3      385.20      404.19     28.48 o 
   0   3   3     1661.15     1412.18     75.84 o 
   1   3   3      686.19      731.92     47.75 o 
   2   3   3      552.39      563.35     61.77 o 
   3   3   3       62.67       72.95     14.19 o 
   4   3   3       16.43       27.77     19.91 o 
   5   3   3      282.07      201.02     76.11 o 
   6   3   3      511.72      624.06    102.81 o 
   7   3   3        2.54        1.55      9.64 o 
   8   3   3      236.81      190.19     67.65 o 
  -8   4   3       48.43       53.90     49.47 o 
  -7   4   3      600.57      966.42    138.14 o 
  -6   4   3        2.32        2.75     12.17 o 
  -5   4   3       37.71       32.93      5.17 o 
  -4   4   3      368.60      391.56     62.73 o 
  -3   4   3     1414.26     1533.14     97.23 o 
  -2   4   3       14.90        9.14      8.21 o 
  -1   4   3      125.28       84.91      7.74 o 
   0   4   3       42.78       38.99     10.35 o 
   1   4   3        7.45       11.70     16.55 o 
   2   4   3      206.43      174.59     17.85 o 
   3   4   3      105.97      113.95     17.06 o 
   4   4   3      455.66      439.44     50.37 o 
   5   4   3      116.06      129.56     31.20 o 
   6   4   3      221.94      237.42     47.92 o 
   7   4   3       84.00       73.76     24.18 o 
  -8   5   3        2.86        5.33      8.27 o 
  -7   5   3      521.89      717.39    121.02 o 
  -6   5   3      124.88      199.10     30.38 o 
  -5   5   3       35.76       31.90     12.30 o 
  -4   5   3      348.52      322.55     32.43 o 
  -3   5   3        2.56        2.79      7.87 o 
  -2   5   3      684.97      621.49     68.26 o 
  -1   5   3      423.21      436.96     35.84 o 
   0   5   3       23.96       26.57     12.57 o 
   1   5   3        0.27        2.03      5.68 o 
   2   5   3      233.91      243.12     22.64 o 
   3   5   3       48.56       52.14     13.67 o 
   4   5   3        2.21        3.31      9.73 o 
   5   5   3       58.86       50.78     48.05 o 
   6   5   3      145.65      169.27     47.14 o 
   7   5   3      234.65      255.28     34.60 o 
  -7   6   3      143.60      132.11     37.63 o 
  -6   6   3        7.73        9.21     15.06 o 
  -5   6   3      206.17      243.45     36.56 o 
  -4   6   3       76.39       97.89     16.74 o 
  -3   6   3      402.55      375.72     49.55 o 
  -2   6   3        5.87        7.39      8.32 o 
  -1   6   3      127.23      106.76     16.24 o 
   0   6   3        1.30        2.85      6.70 o 
   1   6   3      521.69      541.12     30.68 o 
   2   6   3      675.04      679.74     37.89 o 
   3   6   3      484.32      460.85     41.14 o 
   4   6   3       98.28      106.50     58.65 o 
   5   6   3        3.51        2.04      9.82 o 
   6   6   3       81.07       99.88     20.96 o 
  -7   7   3       47.66       26.45     45.30 o 
  -6   7   3        0.10        0.26      6.36 o 
  -5   7   3       67.22       66.35     16.50 o 
  -4   7   3       24.91       20.05     11.72 o 
  -3   7   3       16.28       13.22      9.49 o 
  -2   7   3        8.63        3.00      6.11 o 
  -1   7   3       45.63       41.60     11.09 o 
   0   7   3      179.64      227.31     21.12 o 
   1   7   3      225.12      248.05     31.01 o 
   2   7   3      144.60      156.13     27.44 o 
   3   7   3       18.43       18.00     28.55 o 
   4   7   3        0.13        1.04      9.49 o 
   5   7   3      113.63      133.83     36.22 o 
  -6   8   3       11.23        8.30     28.83 o 
  -5   8   3       27.11       30.88     35.20 o 
  -4   8   3       31.39       16.17     20.10 o 
  -3   8   3      239.85      257.49     36.22 o 
  -2   8   3       53.47       62.94     15.97 o 
  -1   8   3        3.95        1.57      7.18 o 
   0   8   3      692.69      736.27     72.15 o 
   1   8   3      128.68      117.33     17.70 o 
   2   8   3       58.12       68.03     16.00 o 
   3   8   3       39.97       61.31     25.82 o 
   4   8   3      191.24      253.70     57.92 o 
  -5   9   3        0.89        4.02     12.57 o 
  -4   9   3        0.02        3.41     10.87 o 
  -3   9   3       29.65       27.43     34.07 o 
  -2   9   3       10.12       12.10     14.42 o 
  -1   9   3       19.33       36.33     16.26 o 
   0   9   3        4.79        3.07     11.40 o 
   1   9   3      202.15      259.34     43.77 o 
   2   9   3       71.70       92.38     42.13 o 
   3   9   3        0.08        0.11      8.92 o 
  -3  10   3        1.28        2.35     11.01 o 
  -2  10   3       18.29       16.86     21.22 o 
  -1  10   3       23.51       28.63     37.74 o 
   0  10   3      164.53      230.78     25.66 o 
   1  10   3        3.50        2.33      8.10 o 
  -2 -11   4        4.81        6.12     32.12 o 
  -1 -11   4      331.03      436.71     74.51 o 
   1 -11   4        3.13        6.08     20.17 o 
   2 -11   4       42.55       51.73     91.42 o 
   3 -11   4       17.17       11.85     28.21 o 
  -3 -10   4       40.80       60.01     20.40 o 
  -2 -10   4       36.87      214.26     61.13 o 
   1 -10   4      204.18      269.39     77.01 o 
   2 -10   4       72.16       92.25     39.38 o 
   3 -10   4        0.80        2.34     10.35 o 
   4 -10   4       33.53        8.87     17.19 o 
   5 -10   4       18.20        8.21     32.16 o 
  -5  -9   4      199.71      214.30     58.52 o 
  -4  -9   4        0.02        1.96     10.31 o 
  -3  -9   4       46.92      142.12     95.80 o 
  -2  -9   4      271.85      307.22     61.26 o 
  -1  -9   4      330.15      542.06    195.66 o 
   0  -9   4      240.81      270.48     33.80 o 
   1  -9   4        2.04        6.74     18.99 o 
   2  -9   4       50.01       50.39     22.83 o 
   3  -9   4        8.27        9.69     11.70 o 
   4  -9   4      473.09      435.57    116.54 o 
   5  -9   4       27.35       25.14     33.00 o 
   6  -9   4        4.93        9.01     21.05 o 
  -5  -8   4       20.46       20.15     14.68 o 
  -4  -8   4       51.28       50.42     18.08 o 
  -3  -8   4      436.26      471.61     53.92 o 
  -2  -8   4       29.76       34.23     34.05 o 
  -1  -8   4      165.02      148.56     25.70 o 
   0  -8   4      246.03      268.51     15.15 o 
   1  -8   4       52.03       72.23     73.79 o 
   2  -8   4      207.36      249.08     39.55 o 
   3  -8   4     2251.12     1725.11    494.73 o 
   4  -8   4       21.98       28.83     36.15 o 
   5  -8   4      244.31      222.21     49.49 o 
   6  -8   4       20.11       16.80     32.27 o 
   7  -8   4       21.82       15.01     21.64 o 
  -6  -7   4        4.99        5.40      8.32 o 
  -5  -7   4       29.49       36.49     27.26 o 
  -4  -7   4      229.68      274.23     47.67 o 
  -3  -7   4        1.35        2.32      9.04 o 
  -2  -7   4      603.11      687.62     45.35 o 
  -1  -7   4       78.28       93.87     11.57 o 
   0  -7   4      498.17      493.63     34.70 o 
   1  -7   4        5.16        4.39     26.73 o 
   2  -7   4       24.46       24.58     24.98 o 
   3  -7   4     1830.50     1888.77    239.11 o 
   4  -7   4      328.53      297.65     32.40 o 
   5  -7   4      255.11      213.34     27.63 o 
   6  -7   4      154.68      126.95     24.81 o 
   7  -7   4      163.01      136.28     52.53 o 
  -7  -6   4      300.19      299.58     41.21 o 
  -6  -6   4        6.61        7.86     11.58 o 
  -5  -6   4      298.16      266.80     33.45 o 
  -4  -6   4       96.52      105.96     20.52 o 
  -3  -6   4      144.24      137.75     22.71 o 
  -2  -6   4       31.44       43.97     30.90 o 
  -1  -6   4        0.23        1.11      2.11 o 
   0  -6   4      361.66      412.33     28.14 o 
   1  -6   4       99.96       93.19     28.58 o 
   2  -6   4     3528.12     2799.72     99.50 o 
   3  -6   4      100.84      101.08     21.19 o 
   4  -6   4     1996.19     1775.93     55.72 o 
   5  -6   4       36.22       29.74     10.78 o 
   6  -6   4       63.60       58.07      9.76 o 
   7  -6   4      276.24      210.06     74.59 o 
   8  -6   4      178.66      149.35     65.83 o 
  -7  -5   4       11.11        8.00     13.51 o 
  -6  -5   4        8.75        2.41      7.53 o 
  -5  -5   4      540.00      511.38     51.75 o 
  -4  -5   4      119.25      102.36     22.67 o 
  -3  -5   4      113.64      109.25     18.65 o 
  -2  -5   4        2.94        9.74     14.15 o 
  -1  -5   4        0.89        1.08      2.70 o 
   0  -5   4       22.30       21.70      5.54 o 
   1  -5   4      266.92      317.21     44.27 o 
   2  -5   4     1437.18     1208.77    218.76 o 
   3  -5   4       17.16       18.88      4.69 o 
   4  -5   4       18.38       15.83      9.71 o 
   5  -5   4       10.51        7.68      6.35 o 
   6  -5   4      400.45      383.84     40.12 o 
   7  -5   4        5.46        7.59     10.10 o 
   8  -5   4      105.84       83.16     19.16 o 
  -8  -4   4        0.57        4.45      9.58 o 
  -7  -4   4      646.20      750.23     72.38 o 
  -6  -4   4        1.91        0.65      6.94 o 
  -5  -4   4       90.41       71.85     18.10 o 
  -4  -4   4      202.53      192.17     25.36 o 
  -3  -4   4      583.59      585.84     52.97 o 
  -2  -4   4       93.77       80.19     10.53 o 
  -1  -4   4        7.56        8.63      6.47 o 
   0  -4   4      350.40      398.85     20.10 o 
   1  -4   4      110.01      118.03      7.22 o 
   2  -4   4        0.27        0.55      1.32 o 
   3  -4   4      632.71      543.48     42.01 o 
   4  -4   4      372.26      407.87     64.49 o 
   5  -4   4        6.65        6.71      6.24 o 
   6  -4   4      161.97      144.01     38.84 o 
   7  -4   4      756.62      770.97     53.46 o 
   8  -4   4       94.98       76.41     16.95 o 
  -8  -3   4       89.63       90.45     37.44 o 
  -7  -3   4        2.28        4.40      7.54 o 
  -6  -3   4      442.88      474.48     61.39 o 
  -5  -3   4        0.10        2.28      5.87 o 
  -4  -3   4      175.93      182.33     23.01 o 
  -3  -3   4      139.21      116.62     15.50 o 
  -2  -3   4      183.65      154.33     11.91 o 
  -1  -3   4       38.92       39.68      5.54 o 
   0  -3   4      308.09      266.97     20.56 o 
   1  -3   4       13.28       15.20      2.60 o 
   2  -3   4      508.34      426.47     33.67 o 
   3  -3   4       35.34       32.97      4.88 o 
   4  -3   4      228.53      233.10     15.48 o 
   5  -3   4       10.11       10.51      7.62 o 
   6  -3   4      160.62      143.38     25.59 o 
   7  -3   4      252.73      261.15     50.51 o 
   8  -3   4      399.97      340.18     68.86 o 
  -8  -2   4      784.04      792.42    218.43 o 
  -7  -2   4      231.29      176.23     52.90 o 
  -6  -2   4       90.02      100.72     15.94 o 
  -5  -2   4      140.81      134.83     15.45 o 
  -4  -2   4      334.17      414.11     36.03 o 
  -3  -2   4     2527.52     2385.62     60.79 o 
  -2  -2   4      350.14      300.02     18.75 o 
  -1  -2   4      568.70      564.28     29.38 o 
   0  -2   4      930.53      677.87     59.73 o 
   1  -2   4       99.84       95.85      7.33 o 
   2  -2   4       85.11       96.27      7.78 o 
   3  -2   4      256.24      367.07     26.81 o 
   4  -2   4      251.89      235.61     35.20 o 
   5  -2   4        1.46        1.97      4.26 o 
   6  -2   4      222.18      188.90     21.51 o 
   7  -2   4      308.17      346.04     59.32 o 
   8  -2   4       30.38       19.79     18.52 o 
  -8  -1   4       49.41       40.49     54.08 o 
  -7  -1   4       13.49       11.26     28.57 o 
  -6  -1   4      277.97      357.71     30.53 o 
  -5  -1   4        1.02        1.15      3.10 o 
  -4  -1   4      191.91      290.50     22.38 o 
  -3  -1   4     1578.61     2022.57    311.86 o 
  -2  -1   4     1218.35     1182.27    100.94 o 
  -1  -1   4      255.14      259.01     11.81 o 
   0  -1   4      303.98      272.79     24.06 o 
   1  -1   4       94.23       92.11      5.94 o 
   2  -1   4     1239.32     1273.53     36.96 o 
   3  -1   4      538.33      701.22     43.09 o 
   4  -1   4       85.57      109.82      9.74 o 
   5  -1   4      444.59      475.41     68.38 o 
   6  -1   4       82.44       59.40     10.90 o 
   7  -1   4       22.14       15.74     15.42 o 
   8  -1   4      148.42       92.36     32.79 o 
  -8   0   4      268.81      362.62     78.17 o 
  -7   0   4        3.99        7.20     14.18 o 
  -6   0   4       27.68       43.12     57.81 o 
  -5   0   4      419.39      618.93     50.97 o 
  -4   0   4     3541.56     5481.76    355.57 o 
  -3   0   4     1072.32     1434.22     84.30 o 
  -2   0   4      336.74      391.66     21.42 o 
  -1   0   4       61.71       72.55      6.70 o 
   0   0   4      608.49      628.68     56.66 o 
   1   0   4        3.14        5.21      6.12 o 
   2   0   4      349.79      439.41     21.27 o 
   3   0   4     1136.28     1140.48     99.05 o 
   4   0   4        3.56        1.66      3.94 o 
   5   0   4      244.30      288.46     47.22 o 
   6   0   4       10.12        1.14     11.77 o 
   7   0   4       98.26       86.19     22.24 o 
   8   0   4      105.05       66.42     50.77 o 
  -8   1   4       57.79       72.19     24.15 o 
  -7   1   4      192.11      261.26     36.20 o 
  -6   1   4      626.90      990.04     63.51 o 
  -5   1   4       20.72       28.02     39.15 o 
  -4   1   4     3077.64     4094.75    387.95 o 
  -3   1   4     1109.67     1372.27    234.13 o 
  -2   1   4     3347.89     4010.15    227.36 o 
  -1   1   4      337.28      421.98     16.00 o 
   0   1   4      132.15      170.01     11.03 o 
   1   1   4     2392.55     2277.26     56.39 o 
   2   1   4      232.14      363.73     32.67 o 
   3   1   4        2.30        0.51      1.09 o 
   4   1   4        0.15        0.16      4.91 o 
   5   1   4        8.49       16.81     19.93 o 
   6   1   4       30.31       27.59     15.05 o 
   7   1   4        0.86        1.72      5.44 o 
   8   1   4       47.47       35.19     48.42 o 
  -8   2   4        2.67        0.86      8.80 o 
  -7   2   4       93.02      115.90     26.82 o 
  -6   2   4      158.61      198.99     28.18 o 
  -5   2   4      239.16      349.65     32.84 o 
  -4   2   4      127.59      157.07     14.79 o 
  -3   2   4       41.14       48.05      9.33 o 
  -2   2   4      155.84      153.13     21.80 o 
  -1   2   4      189.44      207.69     14.54 o 
   0   2   4      666.52      647.20    137.53 o 
   1   2   4      208.04      208.70     21.63 o 
   2   2   4      489.33      427.13     56.35 o 
   3   2   4      230.70      308.41     36.66 o 
   4   2   4      358.28      431.10    105.78 o 
   5   2   4        7.00       13.10     15.18 o 
   6   2   4      322.06      320.84     46.14 o 
   7   2   4       35.60       28.89     32.65 o 
   8   2   4        0.88        1.31     13.61 o 
  -8   3   4      319.58      406.02     83.79 o 
  -7   3   4       40.24       55.78     54.45 o 
  -6   3   4       25.91       27.74     26.15 o 
  -5   3   4       16.92       16.61      5.16 o 
  -4   3   4      389.16      517.88     34.54 o 
  -3   3   4        4.15        2.18      4.38 o 
  -2   3   4       38.38       37.87      8.70 o 
  -1   3   4     1443.34     1205.05    155.19 o 
   0   3   4      582.06      587.19     40.06 o 
   1   3   4     1557.84     1421.16    114.17 o 
   2   3   4      471.24      534.62     55.48 o 
   3   3   4       63.32       80.64     20.47 o 
   4   3   4      187.20      202.60     44.10 o 
   5   3   4      241.30      266.39     43.19 o 
   6   3   4       10.81       11.50     13.45 o 
   7   3   4       29.82       30.00     46.13 o 
  -8   4   4       17.55        8.99     15.82 o 
  -7   4   4        0.12        4.86      9.46 o 
  -6   4   4      196.19      283.99     39.09 o 
  -5   4   4        0.03        1.01      2.79 o 
  -4   4   4     1737.61     2091.79     70.42 o 
  -3   4   4       28.46       23.95     11.15 o 
  -2   4   4      150.35      128.93     13.84 o 
  -1   4   4       17.74       16.72     14.83 o 
   0   4   4      367.81      358.76     33.79 o 
   1   4   4      279.05      326.08     26.11 o 
   2   4   4      869.14      887.74     66.94 o 
   3   4   4      102.28      101.42     18.85 o 
   4   4   4       24.75       17.40     18.49 o 
   5   4   4      855.23      971.48    110.24 o 
   6   4   4       56.00       71.21     23.07 o 
   7   4   4      172.58      195.41     29.69 o 
  -8   5   4       49.15       33.49     22.04 o 
  -7   5   4        5.97        1.44      7.81 o 
  -6   5   4        3.33        5.71     10.81 o 
  -5   5   4       32.79       24.92     20.55 o 
  -4   5   4      136.54      137.64     25.85 o 
  -3   5   4      108.67      114.16     13.49 o 
  -2   5   4      116.05       98.44     12.72 o 
  -1   5   4      981.38      919.57     67.19 o 
   0   5   4      533.56      555.28     45.04 o 
   1   5   4     1191.27     1332.85     54.11 o 
   2   5   4      193.89      177.46     20.76 o 
   3   5   4       10.55       10.60     22.02 o 
   4   5   4      151.24      136.71     32.45 o 
   5   5   4       10.72       15.13     26.42 o 
   6   5   4      204.15      239.33     55.22 o 
  -7   6   4        8.52        8.76     16.71 o 
  -6   6   4       99.48       74.98     20.23 o 
  -5   6   4       71.21       66.60     13.68 o 
  -4   6   4        0.08       -0.23      6.36 o 
  -3   6   4       17.75       19.52     17.56 o 
  -2   6   4      180.13      148.37     16.15 o 
  -1   6   4      601.63      579.55     48.27 o 
   0   6   4      276.28      334.29     26.14 o 
   1   6   4       44.96       48.50     22.26 o 
   2   6   4       17.71       16.92     18.07 o 
   3   6   4      161.77      166.11     37.65 o 
   4   6   4      190.66      229.11     47.49 o 
   5   6   4      114.28      180.05     46.69 o 
   6   6   4        0.43       11.09     12.36 o 
  -6   7   4       10.28        5.77      8.91 o 
  -5   7   4        0.56        1.59      4.25 o 
  -4   7   4        0.58        0.91      3.73 o 
  -3   7   4       37.13       40.62     14.53 o 
  -2   7   4        0.91        0.35      6.61 o 
  -1   7   4       56.16       61.90     13.06 o 
   0   7   4     1301.96     1520.82    108.99 o 
   1   7   4      257.58      291.19     31.14 o 
   2   7   4       31.74       46.50     16.96 o 
   3   7   4      411.71      534.74     96.52 o 
   4   7   4        1.14        4.44      8.96 o 
   5   7   4       47.57       52.48     47.54 o 
  -6   8   4        0.37        4.77     27.12 o 
  -5   8   4        6.69        6.21      8.58 o 
  -4   8   4        0.03        0.60      5.23 o 
  -3   8   4        0.53       -0.65      5.96 o 
  -2   8   4       43.27       48.59     17.14 o 
  -1   8   4        0.50        1.37      5.79 o 
   0   8   4       27.13       20.95     24.44 o 
   1   8   4        2.58        1.07      5.09 o 
   2   8   4       10.22       13.55     15.27 o 
   3   8   4       11.81       10.58     17.42 o 
   4   8   4       90.53      128.19     25.98 o 
  -4   9   4      119.67      125.12     32.24 o 
  -3   9   4       16.39       19.93     21.03 o 
  -2   9   4        1.77        3.66      6.06 o 
  -1   9   4        8.05       11.45     14.96 o 
   0   9   4        7.61       10.07     11.75 o 
   1   9   4        0.20        1.77      8.75 o 
   2   9   4        0.96        1.25     12.39 o 
   3   9   4       56.89       91.11     34.92 o 
  -2  10   4       17.55       21.87     32.16 o 
  -1  10   4       12.28       19.45     27.28 o 
   0  10   4       18.07       17.80     24.11 o 
  -1 -11   5      124.43      151.49     44.43 o 
   0 -11   5       44.51       53.62    111.92 o 
   1 -11   5       19.78       29.96     85.68 o 
   2 -11   5       21.47       20.67     58.16 o 
   3 -11   5      184.08      275.43     64.65 o 
  -3 -10   5       56.05       44.65     16.09 o 
  -2 -10   5      295.83      362.22    107.28 o 
  -1 -10   5      153.26      315.84     72.62 o 
   0 -10   5      361.02      429.24     87.62 o 
   1 -10   5       23.19       32.50     67.35 o 
   2 -10   5       52.49       55.21     96.61 o 
   3 -10   5      293.42      229.46    105.15 o 
   4 -10   5       85.75       75.63     26.11 o 
   5 -10   5       75.09       84.42     24.23 o 
  -5  -9   5        8.24        8.89     17.60 o 
  -4  -9   5      104.17      143.37     36.37 o 
  -3  -9   5      403.63      526.44     79.09 o 
  -2  -9   5      169.68      177.53     38.43 o 
  -1  -9   5      487.29      550.67     56.23 o 
   0  -9   5       39.31       53.03     40.09 o 
   1  -9   5      102.10      120.48     57.52 o 
   2  -9   5      103.94      109.61     31.99 o 
   3  -9   5       82.08       79.88     23.42 o 
   4  -9   5       13.37       14.32     17.10 o 
   5  -9   5        0.03        1.14      8.06 o 
   6  -9   5       63.34       52.58     24.39 o 
  -5  -8   5      211.35      204.40     45.86 o 
  -4  -8   5        1.17        4.84      9.60 o 
  -3  -8   5       20.33       27.65     33.91 o 
  -2  -8   5      240.42      221.37     31.36 o 
  -1  -8   5      291.78      327.34     70.03 o 
   0  -8   5        1.30        1.93      2.74 o 
   1  -8   5       37.02       41.96     70.59 o 
   2  -8   5      264.38      309.62     49.68 o 
   3  -8   5     1826.73     1428.40     87.40 o 
   4  -8   5       39.34       41.69     20.74 o 
   5  -8   5      338.74      329.67     56.79 o 
   6  -8   5        9.23        7.37      7.25 o 
  -6  -7   5        0.44        0.99      9.95 o 
  -5  -7   5       74.27       75.64     21.21 o 
  -4  -7   5      401.42      397.62     53.08 o 
  -3  -7   5       23.71       29.76     34.81 o 
  -2  -7   5       71.41       61.07     18.31 o 
  -1  -7   5        8.37        9.99      9.05 o 
   0  -7   5      105.30       94.76     11.33 o 
   1  -7   5     1476.73     1675.58    163.93 o 
   2  -7   5       10.81       13.76     26.74 o 
   3  -7   5        1.61        3.73     15.51 o 
   4  -7   5        3.98        6.37     11.17 o 
   5  -7   5        4.36        4.37      8.31 o 
   6  -7   5       12.78        8.24     11.46 o 
   7  -7   5       78.39       61.90     22.79 o 
  -7  -6   5       56.25       44.60     34.15 o 
  -6  -6   5      286.67      247.94     55.31 o 
  -5  -6   5      109.01      106.35     18.79 o 
  -4  -6   5      141.20      131.05     20.96 o 
  -3  -6   5       82.30       88.65     20.60 o 
  -2  -6   5        2.43        4.26      8.04 o 
  -1  -6   5       29.51       27.68      8.43 o 
   0  -6   5       35.17       46.64      6.56 o 
   1  -6   5      309.71      243.59     70.01 o 
   2  -6   5        9.20       23.02     34.01 o 
   3  -6   5      340.55      363.66     40.88 o 
   4  -6   5      510.07      454.31     17.76 o 
   5  -6   5      255.00      226.40     24.62 o 
   6  -6   5        0.10        1.62      5.08 o 
   7  -6   5      144.74      119.41     43.45 o 
  -7  -5   5       43.80       30.27     21.69 o 
  -6  -5   5       19.45       13.15     20.54 o 
  -5  -5   5       14.50       25.07     27.89 o 
  -4  -5   5      209.40      172.78     22.67 o 
  -3  -5   5      523.03      542.95     49.88 o 
  -2  -5   5       22.36       27.51     24.17 o 
  -1  -5   5      867.89      863.03     57.50 o 
   0  -5   5       78.55       94.28     10.91 o 
   1  -5   5       55.46       54.75      6.49 o 
   2  -5   5      161.49      185.89     17.33 o 
   3  -5   5      264.01      247.95     18.84 o 
   4  -5   5        4.28        2.76      3.76 o 
   5  -5   5      194.09      174.37     16.49 o 
   6  -5   5       57.12       53.10      9.53 o 
   7  -5   5      584.64      492.66     62.83 o 
   8  -5   5      126.34       95.65     55.17 o 
  -8  -4   5       77.15       56.04     55.87 o 
  -7  -4   5      268.75      237.27     54.16 o 
  -6  -4   5       58.08       48.81     30.74 o 
  -5  -4   5       27.83       33.50     34.58 o 
  -4  -4   5       83.16       78.90     15.20 o 
  -3  -4   5     1949.91     1706.88    141.07 o 
  -2  -4   5        0.84        0.51      6.99 o 
  -1  -4   5        0.85        0.90      3.67 o 
   0  -4   5      260.36      257.74     19.47 o 
   1  -4   5       89.55       71.60      8.33 o 
   2  -4   5       31.54       33.29      5.97 o 
   3  -4   5       39.96       31.82      7.52 o 
   4  -4   5       18.30       15.05      8.69 o 
   5  -4   5      226.92      229.29     21.92 o 
   6  -4   5       11.91       14.00     13.84 o 
   7  -4   5      199.76      150.38     25.73 o 
   8  -4   5       11.86        8.18     11.71 o 
  -8  -3   5      285.48      301.18     50.93 o 
  -7  -3   5        8.05        5.00     20.74 o 
  -6  -3   5       95.74      103.15     26.89 o 
  -5  -3   5      269.25      265.64     42.01 o 
  -4  -3   5      147.02      114.15     18.43 o 
  -3  -3   5      136.29      142.44     17.28 o 
  -2  -3   5      249.29      227.15     24.36 o 
  -1  -3   5      108.11      110.67      9.77 o 
   0  -3   5      427.52      358.42     31.83 o 
   1  -3   5     4426.48     3944.68    226.80 o 
   2  -3   5        0.05        0.56      1.93 o 
   3  -3   5       24.80       34.78      5.85 o 
   4  -3   5       30.51       28.71      7.34 o 
   5  -3   5       41.87       36.25     10.40 o 
   6  -3   5       85.20       67.78     17.74 o 
   7  -3   5       52.60       40.99     17.26 o 
   8  -3   5       10.16       14.60     32.32 o 
  -8  -2   5       28.42        8.63     22.10 o 
  -7  -2   5       64.22       69.91     29.86 o 
  -6  -2   5        3.09        0.94      5.18 o 
  -5  -2   5      779.97      835.44     44.29 o 
  -4  -2   5      408.08      369.69     33.03 o 
  -3  -2   5      390.57      367.81     27.45 o 
  -2  -2   5      260.23      282.81     21.58 o 
  -1  -2   5      180.12      140.65      9.72 o 
   0  -2   5      295.63      314.18     31.68 o 
   1  -2   5       76.98       82.80      8.85 o 
   2  -2   5        9.85        7.59      4.51 o 
   3  -2   5      870.01     1062.48     72.95 o 
   4  -2   5      244.82      211.98     26.26 o 
   5  -2   5        0.13        1.59      6.10 o 
   6  -2   5        0.21        2.43      5.80 o 
   7  -2   5       19.31       10.84      8.52 o 
   8  -2   5        0.70        5.13     13.54 o 
  -8  -1   5       83.69      115.36     45.57 o 
  -7  -1   5        0.12       -0.68     15.53 o 
  -6  -1   5        7.47        7.10     11.49 o 
  -5  -1   5        1.43        1.01      2.73 o 
  -4  -1   5     1227.21     1557.04    235.52 o 
  -2  -1   5      103.08      116.48     11.10 o 
  -1  -1   5     3118.08     3354.98    153.63 o 
   0  -1   5      211.97      218.77     26.26 o 
   1  -1   5       40.96       50.56      6.14 o 
   2  -1   5      190.95      168.38     14.89 o 
   3  -1   5       19.71       14.40      5.34 o 
   4  -1   5       97.77       84.69     14.95 o 
   5  -1   5      124.28      119.54     16.63 o 
   6  -1   5      145.04      125.20     22.70 o 
   7  -1   5      665.29      871.45    226.31 o 
   8  -1   5       84.21       77.55     54.80 o 
  -8   0   5        2.57        6.10     16.06 o 
  -7   0   5      201.57      280.89     78.76 o 
  -6   0   5      244.63      308.93     46.95 o 
  -5   0   5        2.25        3.53      7.44 o 
  -4   0   5       16.62       24.77      7.56 o 
  -3   0   5      612.67      704.76     55.11 o 
  -2   0   5      238.93      308.94     20.37 o 
  -1   0   5      593.25      732.15     28.51 o 
   0   0   5        0.20        0.48      3.62 o 
   1   0   5        1.31        1.25      3.28 o 
   2   0   5     1156.88     1055.60    107.19 o 
   3   0   5       95.84       84.86     26.04 o 
   4   0   5      417.88      405.74     47.12 o 
   5   0   5     1289.70     1176.38    175.73 o 
   6   0   5        8.66        7.13     10.69 o 
   7   0   5      300.18      259.93     95.24 o 
   8   0   5      125.86       90.55     23.22 o 
  -8   1   5       38.27       44.63     18.65 o 
  -7   1   5        2.88        4.86     11.34 o 
  -6   1   5       89.32       92.90     25.39 o 
  -5   1   5      949.44     1328.94    131.40 o 
  -4   1   5      185.74      264.19     25.87 o 
  -3   1   5       80.44       58.69     20.79 o 
  -2   1   5      149.07      176.92     18.44 o 
  -1   1   5      434.65      493.61     32.27 o 
   0   1   5       51.00       66.73     15.69 o 
   1   1   5     1607.70     1652.63    165.67 o 
   2   1   5     3210.45     2913.77     56.07 o 
   3   1   5      519.67      423.61    132.00 o 
   4   1   5       50.15       53.66     14.99 o 
   5   1   5        5.13        2.93      7.66 o 
   6   1   5       85.82       84.44     27.64 o 
   7   1   5       62.85       68.25     19.40 o 
   8   1   5      309.87      235.77     38.82 o 
  -8   2   5      164.62      243.04     59.08 o 
  -7   2   5      201.37      264.07     52.89 o 
  -6   2   5      487.61      595.38     70.26 o 
  -5   2   5     1316.79     1810.86     35.92 o 
  -4   2   5       32.36       25.97      9.73 o 
  -3   2   5      158.11      156.96     19.61 o 
  -2   2   5      418.86      539.58     56.72 o 
  -1   2   5      203.66      229.83     31.47 o 
   0   2   5      103.00       66.34     15.75 o 
   1   2   5     2220.82     2616.64     58.44 o 
   2   2   5        0.52        1.73     12.68 o 
   3   2   5      466.79      598.87     75.46 o 
   4   2   5       22.82       24.52     24.27 o 
   5   2   5        0.06        0.09      5.74 o 
   6   2   5     1051.67     1412.07    171.51 o 
   7   2   5       24.40       27.48     18.35 o 
  -8   3   5        8.99       19.53     21.37 o 
  -7   3   5       24.33       11.45     21.85 o 
  -6   3   5      294.99      376.57     49.16 o 
  -5   3   5        6.80       11.31      8.32 o 
  -4   3   5      373.17      504.38     41.71 o 
  -3   3   5     1430.02     1313.60    210.50 o 
  -2   3   5       61.30       80.61     13.93 o 
  -1   3   5      401.27      482.27     52.21 o 
   0   3   5      352.35      292.57     65.20 o 
   1   3   5      552.65      480.74     55.42 o 
   2   3   5       56.78       50.27     10.27 o 
   3   3   5      309.26      363.53     87.54 o 
   4   3   5      368.23      380.52    102.65 o 
   5   3   5      136.88      141.01     45.31 o 
   6   3   5      112.77      137.44     26.12 o 
   7   3   5      101.38      126.32     37.09 o 
  -8   4   5       21.72        6.46     12.88 o 
  -7   4   5      611.19      750.15    142.46 o 
  -6   4   5      312.13      372.86     40.35 o 
  -5   4   5     1652.42     1923.77     81.32 o 
  -4   4   5        1.28        0.80      3.55 o 
  -3   4   5       31.29       32.18      9.26 o 
  -2   4   5      323.37      258.65     25.54 o 
  -1   4   5        0.39        0.89      3.66 o 
   0   4   5      596.41      539.65     48.38 o 
   1   4   5       24.37       32.57      8.83 o 
   2   4   5        2.76        4.48      6.43 o 
   3   4   5        3.81        7.38     19.68 o 
   4   4   5        1.98        1.07      8.70 o 
   5   4   5       15.94       11.08     12.73 o 
   6   4   5      206.36      281.82     65.23 o 
   7   4   5       81.35      102.08     40.05 o 
  -7   5   5      230.74      177.51     61.09 o 
  -6   5   5       37.02       24.76     16.13 o 
  -5   5   5       37.58       27.94     17.56 o 
  -4   5   5      294.55      292.00     46.01 o 
  -3   5   5        2.24        2.27      4.55 o 
  -2   5   5        0.53        2.78      4.26 o 
  -1   5   5      709.49      595.45     47.20 o 
   0   5   5        7.16        7.95     12.06 o 
   1   5   5      835.42      837.87     87.75 o 
   2   5   5       48.34       46.30     10.19 o 
   3   5   5        0.03        3.95      9.75 o 
   4   5   5      238.53      272.32     35.01 o 
   5   5   5       21.47       30.75     36.03 o 
   6   5   5      245.85      277.33     41.14 o 
  -7   6   5        2.39        0.68      5.81 o 
  -6   6   5      121.37      134.20     46.08 o 
  -5   6   5        0.85        1.47      5.42 o 
  -4   6   5       71.76       64.64     14.94 o 
  -3   6   5       77.84       65.27     12.79 o 
  -2   6   5       50.09       45.33     14.46 o 
  -1   6   5      519.60      498.40     37.10 o 
   0   6   5      545.65      513.78     45.64 o 
   1   6   5      493.66      528.35     36.69 o 
   2   6   5        7.64        8.94      8.74 o 
   3   6   5       37.90       53.42     16.82 o 
   4   6   5        0.83        2.89     10.53 o 
   5   6   5       70.39      104.00     29.50 o 
  -6   7   5        0.05        2.73      7.18 o 
  -5   7   5       10.14        8.43      9.53 o 
  -4   7   5        0.01        2.10      5.31 o 
  -3   7   5        0.14        2.15      4.69 o 
  -2   7   5       58.12       71.68     19.85 o 
  -1   7   5      489.96      501.41     59.30 o 
   0   7   5      119.14       99.15     20.50 o 
   1   7   5       11.74        4.01      7.88 o 
   2   7   5        0.58        3.23      6.79 o 
   3   7   5       72.74      106.21     27.88 o 
   4   7   5      313.02      399.51     88.61 o 
   5   7   5       48.99      106.96     33.56 o 
  -5   8   5      100.81       87.85     40.98 o 
  -4   8   5       41.31       34.80     13.04 o 
  -3   8   5      102.19      105.32     17.44 o 
  -2   8   5      134.85      131.40     21.09 o 
  -1   8   5       28.95       25.30     23.62 o 
   0   8   5       69.15       85.17     16.32 o 
   1   8   5       10.12       10.99     11.31 o 
   2   8   5      172.62      229.37     49.61 o 
   3   8   5       24.24       23.61     38.87 o 
  -4   9   5      113.62      163.27     55.85 o 
  -3   9   5       52.82       74.83     16.03 o 
  -2   9   5       11.15       17.39     14.64 o 
  -1   9   5       29.90       34.97     23.13 o 
   0   9   5      117.73      135.39     30.43 o 
   1   9   5        0.05        2.26     10.24 o 
   2   9   5       35.87       55.08     23.04 o 
  -1 -11   6       66.30       99.88     39.64 o 
   0 -11   6       16.76       27.13     50.23 o 
   3 -11   6       42.59       66.50     28.49 o 
  -1 -10   6      179.34      224.71     76.10 o 
   0 -10   6       64.57       68.70     40.11 o 
   1 -10   6        0.01        2.90     11.45 o 
   2 -10   6        1.43        1.94     13.56 o 
   3 -10   6        4.41        3.90     12.40 o 
   4 -10   6       25.54        7.80     24.50 o 
   5 -10   6       94.26       81.78     23.47 o 
  -4  -9   6       74.35       64.71     16.96 o 
  -3  -9   6      115.20      139.97     33.81 o 
  -2  -9   6        0.00        1.88      7.58 o 
  -1  -9   6        5.37       10.10     10.09 o 
   0  -9   6      124.85      161.07     40.80 o 
   1  -9   6      187.37      192.09     40.02 o 
   2  -9   6      294.54      377.94     64.26 o 
   3  -9   6        7.72        9.52     17.07 o 
   4  -9   6       81.48       67.07     64.42 o 
   5  -9   6       21.42       19.26     30.40 o 
   6  -9   6       13.60       19.74     50.86 o 
  -5  -8   6      291.31      305.89     70.03 o 
  -4  -8   6       33.96       33.97     21.28 o 
  -3  -8   6        8.18        9.06      7.17 o 
  -2  -8   6      146.94      144.86     31.74 o 
  -1  -8   6       89.62       94.03     14.03 o 
   0  -8   6      281.60      302.40     27.72 o 
   1  -8   6      373.96      382.41     49.85 o 
   2  -8   6      563.00      648.28     89.25 o 
   3  -8   6       30.77       40.94     79.68 o 
   4  -8   6       56.52       58.70     23.63 o 
   5  -8   6        5.65        3.50      5.92 o 
   6  -8   6       17.52       13.61     18.81 o 
  -6  -7   6        3.09        2.96      9.77 o 
  -5  -7   6       12.45       14.31     21.78 o 
  -4  -7   6       44.81       43.81     47.63 o 
  -3  -7   6      120.53       97.99     29.36 o 
  -2  -7   6        2.45        2.62      5.65 o 
  -1  -7   6       51.12       45.04      7.91 o 
   0  -7   6        7.19       10.05      8.07 o 
   1  -7   6      165.06      169.07     41.07 o 
   2  -7   6      114.50      112.75     25.81 o 
   3  -7   6      650.34      725.27     73.68 o 
   4  -7   6      492.86      413.31     59.57 o 
   5  -7   6       34.57       34.67     12.78 o 
   6  -7   6        9.27        8.07     10.22 o 
   7  -7   6       17.69       11.27     34.46 o 
  -7  -6   6       94.83       84.17     31.33 o 
  -6  -6   6        0.08        1.85      7.93 o 
  -5  -6   6       37.76       37.58     43.36 o 
  -4  -6   6      411.40      399.71     49.91 o 
  -3  -6   6      198.29      187.20     23.66 o 
  -2  -6   6     1138.47     1103.17     61.99 o 
  -1  -6   6      127.05      109.58     13.93 o 
   0  -6   6      607.70      565.53     42.39 o 
   1  -6   6      233.28      222.38     18.25 o 
   2  -6   6      186.07      178.97     75.11 o 
   3  -6   6      230.37      210.20     20.61 o 
   4  -6   6        9.20        5.38      7.85 o 
   5  -6   6       73.88       65.02     17.31 o 
   6  -6   6      269.22      234.29     38.34 o 
   7  -6   6        5.74        5.35     14.70 o 
  -7  -5   6      175.32      142.76     36.82 o 
  -6  -5   6        0.82        1.27      6.92 o 
  -5  -5   6       28.02       24.60     27.58 o 
  -4  -5   6       26.01       30.63     29.89 o 
  -3  -5   6      169.77      148.72     18.99 o 
  -2  -5   6        9.66        5.63      8.17 o 
  -1  -5   6       45.42       42.01      9.94 o 
   0  -5   6       62.61       58.00      7.47 o 
   1  -5   6        3.47        3.16      2.90 o 
   2  -5   6      380.37      437.65     32.02 o 
   3  -5   6       44.70       49.31      6.62 o 
   4  -5   6      470.87      441.47     24.97 o 
   5  -5   6        1.39        1.05      4.67 o 
   6  -5   6       49.79       41.95     12.28 o 
   7  -5   6       29.99       25.82     11.97 o 
   8  -5   6      145.36      115.98     48.46 o 
  -7  -4   6       43.78       28.99     38.63 o 
  -6  -4   6       14.06       20.11     21.46 o 
  -5  -4   6        6.87        9.23      9.19 o 
  -4  -4   6       24.49       30.73     27.57 o 
  -3  -4   6      194.59      212.12     26.51 o 
  -2  -4   6      154.88      124.42     15.55 o 
  -1  -4   6       17.36       17.69      5.67 o 
   0  -4   6       11.02       16.25      4.97 o 
   1  -4   6     2886.62     2742.23    178.75 o 
   2  -4   6       26.92       31.23      4.56 o 
   3  -4   6      313.85      323.82     27.55 o 
   4  -4   6        6.83        9.32      8.81 o 
   5  -4   6      475.54      492.03     39.82 o 
   6  -4   6        7.39        5.68      9.36 o 
   7  -4   6       85.01       64.95     27.41 o 
   8  -4   6      177.94      148.78     27.79 o 
  -8  -3   6       40.98       22.88     71.39 o 
  -7  -3   6       28.86       19.67     35.91 o 
  -6  -3   6       41.69       53.55     17.14 o 
  -5  -3   6        7.29        8.17     11.17 o 
  -4  -3   6      159.92      184.74     28.71 o 
  -3  -3   6       30.02       34.41     13.08 o 
  -2  -3   6      163.14      158.66     21.08 o 
  -1  -3   6        9.39        7.71      7.35 o 
   0  -3   6      107.49      107.80     11.17 o 
   1  -3   6       13.21       12.33      4.06 o 
   2  -3   6       29.87       24.89      5.47 o 
   3  -3   6        3.21        3.06      5.77 o 
   4  -3   6      196.04      208.40     26.82 o 
   5  -3   6        8.65       11.10     12.67 o 
   6  -3   6        0.69        1.49      8.23 o 
   8  -3   6       21.08       20.75     43.97 o 
  -8  -2   6       55.09       56.08    101.37 o 
  -7  -2   6        4.57       -2.16     16.98 o 
  -6  -2   6       62.52       48.48     12.34 o 
  -5  -2   6      395.89      408.96     98.22 o 
  -4  -2   6        4.75        3.47      7.02 o 
  -3  -2   6      797.46      761.09     61.33 o 
  -2  -2   6      145.01      164.52     22.19 o 
  -1  -2   6      254.18      268.29     21.17 o 
   0  -2   6      379.52      377.04     20.86 o 
   1  -2   6     2290.31     1794.52     27.13 o 
   2  -2   6     1751.21     1756.11    136.10 o 
   3  -2   6      332.93      414.73     37.40 o 
   4  -2   6        2.95        4.21      8.98 o 
   5  -2   6     1287.00     1561.90    105.93 o 
   6  -2   6     1015.88     1042.71    159.55 o 
   7  -2   6      176.38      150.13     43.17 o 
   8  -2   6      125.05       95.13     21.84 o 
  -8  -1   6      313.76      436.49    127.65 o 
  -7  -1   6        1.64        2.55      6.31 o 
  -6  -1   6      848.30     1050.37    109.99 o 
  -5  -1   6      460.15      492.79     26.93 o 
  -4  -1   6      197.06      188.87     18.99 o 
  -3  -1   6        0.44        0.24      4.71 o 
  -2  -1   6        0.08       -0.11      6.35 o 
  -1  -1   6      202.28      311.95     21.56 o 
   0  -1   6     1332.82     1322.50    177.84 o 
   1  -1   6       47.81       54.00      7.21 o 
   2  -1   6       71.41       75.63     13.93 o 
   3  -1   6      839.16      774.37    149.81 o 
   4  -1   6       27.19       17.79      8.98 o 
   5  -1   6      510.86      479.33     31.77 o 
   6  -1   6       93.85       82.49     28.15 o 
   7  -1   6        8.14        7.53     12.98 o 
   8  -1   6        1.34        1.11      7.94 o 
  -8   0   6       46.06       53.31     29.68 o 
  -7   0   6       17.19       21.55     27.55 o 
  -6   0   6       23.58       39.01     60.14 o 
  -5   0   6       16.23       18.80     15.41 o 
  -4   0   6      468.59      580.13     44.60 o 
  -3   0   6      161.76      177.37     19.99 o 
  -2   0   6      402.57      404.89     31.63 o 
  -1   0   6       61.23       84.81     10.99 o 
   0   0   6        8.58       13.60     30.72 o 
   1   0   6      820.88      893.24     91.70 o 
   2   0   6      248.10      179.71     24.36 o 
   3   0   6        1.86        1.28      2.22 o 
   4   0   6       42.09       42.46      7.88 o 
   5   0   6     1236.63     1203.58     87.90 o 
   6   0   6      576.36      462.10     59.77 o 
   7   0   6      183.93      199.51     46.99 o 
   8   0   6       27.08       13.77     32.64 o 
  -8   1   6      685.84      932.58     80.58 o 
  -7   1   6       70.56       52.58     56.37 o 
  -6   1   6      547.05      642.80    101.86 o 
  -5   1   6     1405.97     1964.30     62.17 o 
  -4   1   6       11.77        9.12     12.11 o 
  -3   1   6       94.24       97.61     14.40 o 
  -2   1   6     1021.89     1284.62     94.75 o 
  -1   1   6      825.63     1147.38    120.49 o 
   0   1   6       76.90       52.83     15.57 o 
   1   1   6      278.53      320.47     40.85 o 
   2   1   6      147.31      118.71     21.69 o 
   3   1   6      256.95      206.82     22.60 o 
   4   1   6      285.31      266.82     36.22 o 
   5   1   6        4.38        4.06     15.42 o 
   6   1   6       10.75       13.08     18.97 o 
   7   1   6       24.24       16.76     24.41 o 
  -8   2   6       18.93       22.70     23.88 o 
  -7   2   6      569.27      720.79     92.46 o 
  -6   2   6      303.04      397.76     49.96 o 
  -5   2   6      108.91      121.46     14.42 o 
  -4   2   6     2253.63     3188.53    343.41 o 
  -3   2   6        2.59        2.27      5.87 o 
  -2   2   6      109.39       95.25     18.95 o 
  -1   2   6       30.75       18.04      8.70 o 
   0   2   6       20.11       25.52     10.30 o 
   1   2   6      106.84       82.94     16.34 o 
   2   2   6      297.64      359.73     48.15 o 
   3   2   6       75.24       65.94      9.55 o 
   4   2   6      156.68      184.30     46.20 o 
   5   2   6        2.50        3.39      9.05 o 
   6   2   6        0.02        3.65     11.52 o 
   7   2   6      178.25      260.94     56.22 o 
  -8   3   6      102.90       87.77     19.72 o 
  -7   3   6      193.61      260.86     56.64 o 
  -6   3   6       55.82       58.58     21.70 o 
  -5   3   6      510.90      555.55     38.91 o 
  -4   3   6        1.90        1.46      3.08 o 
  -3   3   6      636.73      816.32     95.02 o 
  -2   3   6        0.82       -1.21     11.58 o 
  -1   3   6      104.37      131.62     21.42 o 
   0   3   6       67.30       34.67     12.31 o 
   1   3   6      218.10      241.61     51.07 o 
   2   3   6      144.35      121.00     23.07 o 
   3   3   6       29.89       29.99      9.71 o 
   4   3   6       33.08       42.06     22.87 o 
   5   3   6       11.11        5.99     12.22 o 
   6   3   6        0.37        1.60     11.24 o 
   7   3   6      147.76      171.28     26.95 o 
  -7   4   6        0.03        1.18      6.64 o 
  -6   4   6       66.38       36.19     20.00 o 
  -5   4   6      218.72      199.50     31.07 o 
  -4   4   6      298.26      244.29     21.50 o 
  -3   4   6      308.59      259.90     22.44 o 
  -2   4   6       88.33       63.27     10.86 o 
  -1   4   6      842.44      706.88     55.55 o 
   0   4   6      533.87      509.06     40.24 o 
   1   4   6      582.96      535.00     45.80 o 
   2   4   6        0.62        0.96      6.14 o 
   3   4   6      144.34      154.47     17.86 o 
   4   4   6       78.16       76.99     27.34 o 
   5   4   6        3.27        2.36      7.73 o 
   6   4   6      127.33      162.26     50.68 o 
  -7   5   6        0.15       -0.33      9.58 o 
  -6   5   6      242.39      166.16     34.44 o 
  -5   5   6        2.81        3.96      6.61 o 
  -4   5   6      124.65      105.32     21.58 o 
  -3   5   6      119.11      103.27     22.98 o 
  -2   5   6        2.53        3.37      7.73 o 
  -1   5   6     1060.95     1000.57     88.59 o 
   0   5   6     1075.11     1071.02     48.73 o 
   1   5   6        5.98        5.61      6.99 o 
   2   5   6       71.51       87.21     19.33 o 
   3   5   6       21.88       26.02     32.70 o 
   4   5   6       44.86       57.74     23.37 o 
   5   5   6       32.15       28.28     38.39 o 
   6   5   6        4.18       12.81     23.87 o 
  -6   6   6        1.50        4.21     11.78 o 
  -5   6   6       11.27       13.93     14.25 o 
  -4   6   6       68.56       61.50     13.12 o 
  -3   6   6      258.24      219.57     25.75 o 
  -2   6   6       88.79       72.16     16.83 o 
  -1   6   6       81.16       68.62     12.30 o 
   0   6   6        2.05        2.69      5.89 o 
   1   6   6      152.79      155.28     27.81 o 
   2   6   6       61.58       59.63     15.48 o 
   3   6   6      164.36      211.69     43.21 o 
   4   6   6       93.30       81.56     24.58 o 
   5   6   6       20.06       21.62     39.76 o 
  -6   7   6        0.25        3.72     10.09 o 
  -5   7   6       11.11        7.20     10.03 o 
  -4   7   6        8.70        8.38      8.05 o 
  -3   7   6      143.95      158.62     29.05 o 
  -2   7   6      567.44      588.26     88.39 o 
  -1   7   6      290.00      302.13     30.21 o 
   0   7   6       31.75       37.55     15.63 o 
   1   7   6      384.81      413.98     65.07 o 
   2   7   6        0.49        2.02      9.87 o 
   3   7   6        2.61        2.73      9.76 o 
   4   7   6       62.58      131.71     24.04 o 
  -5   8   6       64.09       56.89     40.72 o 
  -4   8   6       28.80       18.63     21.85 o 
  -3   8   6       13.90       14.55     17.06 o 
  -2   8   6       43.11       41.22     16.06 o 
  -1   8   6       99.57      100.70     27.43 o 
   0   8   6       53.09       62.74     16.34 o 
   1   8   6        2.78        2.45      6.79 o 
   2   8   6        3.43        3.75      9.82 o 
   3   8   6       75.64      120.45     35.66 o 
  -3   9   6       19.28       15.31     17.83 o 
  -2   9   6        2.87        2.31      6.90 o 
  -1   9   6       78.22      111.83     17.39 o 
   0   9   6        1.07        3.35      7.71 o 
   1   9   6       34.86       58.12     14.93 o 
  -1 -11   7       62.44       57.42    115.66 o 
   0 -11   7        5.41        3.06     13.38 o 
   1 -11   7      156.47      213.89     57.67 o 
   2 -11   7      105.23      124.26     42.11 o 
   3 -11   7        8.44       19.01     39.97 o 
  -3 -10   7      133.22      179.98     49.42 o 
  -2 -10   7       29.15       31.42     64.39 o 
  -1 -10   7       86.75      107.95     42.68 o 
   0 -10   7       83.99       86.49     37.78 o 
   1 -10   7       92.29       90.62     38.91 o 
   2 -10   7       36.75       19.58     66.82 o 
   3 -10   7      134.56      204.53     66.65 o 
   4 -10   7       15.91       16.83     45.81 o 
  -4  -9   7        0.21        1.67     12.27 o 
  -3  -9   7        3.29        3.31     22.99 o 
  -2  -9   7       59.44       54.57     15.40 o 
  -1  -9   7        4.38        6.56      8.16 o 
   0  -9   7      223.45      206.87     43.41 o 
   1  -9   7        1.61        4.41     11.35 o 
   2  -9   7      149.56      154.62     52.64 o 
   3  -9   7       93.23      128.43     36.62 o 
   4  -9   7      149.08      184.53     93.69 o 
   5  -9   7        7.23        6.08     17.48 o 
  -5  -8   7       79.32      109.95     54.90 o 
  -4  -8   7      175.10      155.87     41.46 o 
  -3  -8   7        7.44        5.83     12.80 o 
  -2  -8   7        7.43        7.20     11.55 o 
  -1  -8   7       61.36       59.87     16.45 o 
   0  -8   7      191.50      194.89     29.30 o 
   1  -8   7     1460.46     1621.99    102.39 o 
   2  -8   7       13.10       16.52     28.03 o 
   3  -8   7       77.45       69.23     42.88 o 
   4  -8   7        9.01       11.58     33.68 o 
   5  -8   7       31.25       41.23     18.20 o 
   6  -8   7        8.80        7.92     17.39 o 
  -6  -7   7       99.48       88.59     25.33 o 
  -5  -7   7        5.93        9.31     15.08 o 
  -4  -7   7       70.62       79.59     29.13 o 
  -3  -7   7       10.72       12.27     10.00 o 
  -2  -7   7      235.02      195.94     33.86 o 
  -1  -7   7      642.33      672.12     44.67 o 
   0  -7   7      100.26      100.28      9.35 o 
   1  -7   7      173.43      186.24     14.80 o 
   2  -7   7       44.32       52.23     26.63 o 
   3  -7   7      490.25      603.14     69.51 o 
   4  -7   7        5.94        2.30     14.04 o 
   5  -7   7      464.18      482.73    123.21 o 
   6  -7   7      113.31       83.53     28.89 o 
  -6  -6   7      179.94      132.45     31.57 o 
  -5  -6   7       32.15       18.16     25.31 o 
  -4  -6   7       96.10       76.90     24.88 o 
  -3  -6   7      187.45      158.81     24.41 o 
  -2  -6   7       46.22       35.26     14.65 o 
  -1  -6   7      516.69      554.73     38.42 o 
   0  -6   7        1.18        0.70      2.95 o 
   1  -6   7       17.18       21.08      8.58 o 
   2  -6   7        0.61        0.52      1.54 o 
   3  -6   7       41.95       51.77     10.71 o 
   4  -6   7      584.94      524.34     34.39 o 
   5  -6   7      183.72      159.20     18.68 o 
   6  -6   7       21.00       13.54     30.26 o 
  -7  -5   7       13.07       20.31     53.68 o 
  -6  -5   7       61.36       62.32     23.29 o 
  -5  -5   7      143.55      132.87     21.94 o 
  -4  -5   7      542.21      470.86     45.85 o 
  -3  -5   7     2075.14     1695.80    185.57 o 
  -2  -5   7      211.09      180.87     26.91 o 
  -1  -5   7       17.86       21.37     10.63 o 
   0  -5   7      139.34      134.59     13.14 o 
   1  -5   7      313.20      339.75     35.57 o 
   2  -5   7       58.77       67.46      7.83 o 
   3  -5   7      104.24      111.33     11.02 o 
   4  -5   7      302.72      295.64     18.42 o 
   5  -5   7      484.92      434.96     50.64 o 
   6  -5   7        0.45        1.23      6.85 o 
   7  -5   7       85.78       59.86     13.52 o 
  -7  -4   7       54.14       37.80     80.71 o 
  -6  -4   7       39.27       18.47     18.43 o 
  -5  -4   7      517.08      489.92     68.67 o 
  -4  -4   7      845.23      818.71     66.73 o 
  -3  -4   7      115.29      106.96     19.62 o 
  -2  -4   7       73.11       69.20     14.85 o 
  -1  -4   7        3.34        2.43      5.16 o 
   0  -4   7      490.94      527.21     34.48 o 
   1  -4   7      907.09      979.28     67.68 o 
   2  -4   7      366.59      340.89     25.91 o 
   3  -4   7     1074.36     1282.96     61.07 o 
   4  -4   7        9.88        7.85      7.74 o 
   5  -4   7       37.67       29.61      8.20 o 
   6  -4   7      129.47      110.14     34.43 o 
   7  -4   7       55.97       45.64     15.88 o 
  -7  -3   7       74.84       83.39     72.82 o 
  -6  -3   7        4.38        3.98     11.19 o 
  -5  -3   7       76.00       57.65     17.41 o 
  -4  -3   7      408.23      416.03     36.57 o 
  -3  -3   7      650.24      630.84     63.03 o 
  -2  -3   7       85.29       77.58     12.95 o 
  -1  -3   7     2288.06     2069.73    156.92 o 
   0  -3   7     1065.09     1038.68     64.34 o 
   1  -3   7       41.34       36.07      7.35 o 
   2  -3   7      149.60      156.09     13.50 o 
   3  -3   7        0.15        0.15      7.20 o 
   4  -3   7       55.05       69.88     13.50 o 
   5  -3   7      113.35      141.60     28.62 o 
   6  -3   7       10.75        6.18     10.93 o 
   7  -3   7       14.35       13.80     23.87 o 
   8  -3   7        7.35       12.66     26.32 o 
  -8  -2   7       37.29       29.49     57.63 o 
  -7  -2   7        2.11        4.76     12.55 o 
  -6  -2   7      153.53      118.33     23.24 o 
  -5  -2   7      431.35      425.68     51.11 o 
  -4  -2   7      165.63      162.91     30.37 o 
  -3  -2   7      329.49      408.24     88.49 o 
  -2  -2   7      237.03      288.34     55.70 o 
  -1  -2   7       11.12        7.61     11.36 o 
   0  -2   7       21.39       20.68     14.70 o 
   1  -2   7     1038.96     1022.95    158.21 o 
   2  -2   7      109.03      111.22     30.51 o 
   3  -2   7        3.92       -2.01      9.14 o 
   4  -2   7      306.81      361.24     42.70 o 
   5  -2   7        3.69        6.14     15.87 o 
   6  -2   7        8.33        7.72     20.48 o 
   7  -2   7       83.59       71.71     19.97 o 
   8  -2   7       53.48       48.98     17.61 o 
  -8  -1   7       25.15       18.73     28.50 o 
  -7  -1   7      414.72      423.69     78.92 o 
  -6  -1   7      387.82      395.35     48.03 o 
  -5  -1   7     3750.23     4145.23    101.63 o 
  -4  -1   7       85.57       81.43     15.02 o 
  -3  -1   7        4.52        9.11     15.13 o 
  -2  -1   7        5.03        7.82     16.93 o 
  -1  -1   7      237.49      272.90     27.62 o 
   0  -1   7      143.60      146.01     18.64 o 
   1  -1   7      229.79      234.39     23.84 o 
   2  -1   7      319.84      298.49     42.11 o 
   3  -1   7      237.49      180.29     21.17 o 
   4  -1   7      144.47      119.13     27.19 o 
   5  -1   7      170.25      199.84     32.30 o 
   6  -1   7       18.80       11.74     17.37 o 
   7  -1   7       90.67       97.84     38.58 o 
  -8   0   7       23.80       33.10     46.70 o 
  -7   0   7        0.07        3.84     14.79 o 
  -6   0   7      267.23      325.55     59.11 o 
  -5   0   7     1416.03     1869.58     80.63 o 
  -4   0   7       42.88       47.03      9.71 o 
  -3   0   7      511.88      743.29     71.10 o 
  -2   0   7      312.70      422.34     45.11 o 
  -1   0   7      505.38      692.10     76.46 o 
   0   0   7        9.81        9.26     11.62 o 
   1   0   7       14.87        5.81     14.02 o 
   2   0   7        7.24        7.19     14.68 o 
   3   0   7      844.65      708.18     87.08 o 
   4   0   7      134.15      115.96     12.30 o 
   5   0   7       66.63       77.68     23.76 o 
   6   0   7        0.16        3.03     15.97 o 
   7   0   7       19.30       14.63     27.56 o 
  -8   1   7      298.85      382.96     42.51 o 
  -7   1   7      233.42      275.24     59.63 o 
  -6   1   7      399.90      442.22     64.80 o 
  -5   1   7        6.57        5.47      7.45 o 
  -4   1   7       11.58        9.43     13.64 o 
  -3   1   7      202.68      233.73     38.04 o 
  -2   1   7       95.78      138.87     29.20 o 
  -1   1   7      258.15      269.69     46.05 o 
   0   1   7      249.63      176.22     29.44 o 
   1   1   7       40.85       40.96     12.52 o 
   2   1   7      128.56       98.92     18.97 o 
   3   1   7       89.66       75.42     17.26 o 
   4   1   7        7.03       13.14      9.39 o 
   5   1   7      237.72      208.68     49.14 o 
   6   1   7      173.45      215.37     38.61 o 
   7   1   7       81.04       94.76     36.49 o 
  -8   2   7        3.87        5.03     11.24 o 
  -7   2   7       65.28       61.68     72.51 o 
  -6   2   7        1.12       -1.65     16.01 o 
  -5   2   7      408.94      488.13     50.58 o 
  -4   2   7       88.83       73.29     19.96 o 
  -3   2   7      435.97      479.59     60.65 o 
  -2   2   7       79.40       87.37     26.78 o 
  -1   2   7     1077.99     1191.03    120.38 o 
   0   2   7      163.98      115.16     19.05 o 
   1   2   7       88.98       77.67     16.91 o 
   2   2   7       93.43       61.95     12.26 o 
   3   2   7       24.67       28.42     19.13 o 
   4   2   7      193.17      168.63     28.56 o 
   5   2   7       42.17       43.34     12.61 o 
   6   2   7        0.61        1.64      7.31 o 
   7   2   7       19.37       22.33     42.17 o 
  -7   3   7        0.35       -0.48     13.64 o 
  -6   3   7       27.58       41.86     22.46 o 
  -5   3   7      910.96      788.85    126.47 o 
  -4   3   7        3.19        3.30      5.37 o 
  -3   3   7      181.56      115.90     20.30 o 
  -2   3   7      100.94       94.78     37.65 o 
  -1   3   7       20.45       22.88     29.19 o 
   0   3   7       17.52       16.13     25.31 o 
   1   3   7      136.22      138.02     28.76 o 
   2   3   7       73.41       54.76     13.67 o 
   3   3   7      308.14      309.98     36.44 o 
   4   3   7      124.94      117.67     27.80 o 
   5   3   7        0.00        3.03     12.83 o 
   6   3   7       28.89       20.47     29.00 o 
  -7   4   7       66.95       51.42     17.75 o 
  -6   4   7       92.33       58.15     20.93 o 
  -5   4   7      152.97      113.10     16.45 o 
  -4   4   7      403.40      343.10     34.93 o 
  -3   4   7        3.04        3.98     10.40 o 
  -2   4   7      312.84      262.18     32.76 o 
  -1   4   7        1.68        2.01      5.17 o 
   0   4   7      556.26      473.79     42.33 o 
   1   4   7       42.92       42.52     11.13 o 
   2   4   7      115.70      134.58     17.48 o 
   3   4   7       25.95       15.17     19.32 o 
   4   4   7       46.84       61.36     30.36 o 
   5   4   7        0.06        1.39     11.08 o 
   6   4   7        0.13        1.21      8.68 o 
  -7   5   7      172.40      139.63     48.60 o 
  -6   5   7       34.36       12.27     23.10 o 
  -5   5   7       12.47        7.50      6.46 o 
  -4   5   7        1.67       -0.63      4.48 o 
  -3   5   7      258.13      189.23     22.30 o 
  -2   5   7        0.07        0.60      3.18 o 
  -1   5   7       96.78       95.78     13.45 o 
   0   5   7      305.90      279.90     22.34 o 
   1   5   7        9.21        5.57      8.19 o 
   2   5   7      341.56      344.72     34.83 o 
   3   5   7       27.85       17.14     25.69 o 
   4   5   7        8.92        7.54     12.37 o 
   5   5   7        8.32        3.34      9.29 o 
  -6   6   7       65.62       51.07     44.65 o 
  -5   6   7       17.84       13.13     19.25 o 
  -4   6   7       80.36       71.04     16.08 o 
  -3   6   7      296.88      232.36     38.41 o 
  -2   6   7        8.00        4.56      8.05 o 
  -1   6   7      948.02      914.77     83.12 o 
   0   6   7       53.37       70.86     26.30 o 
   1   6   7      162.82      204.60     26.99 o 
   2   6   7       11.24       14.87     17.64 o 
   3   6   7       40.23       33.09     16.14 o 
   4   6   7      301.83      384.55     79.77 o 
  -5   7   7        0.02        2.87      6.61 o 
  -4   7   7       23.12       18.99     23.21 o 
  -3   7   7       42.49       41.82     10.52 o 
  -2   7   7      193.69      202.36     26.46 o 
  -1   7   7       24.40       17.92     22.50 o 
   0   7   7       84.60      101.01     25.66 o 
   1   7   7       52.35       54.90     17.19 o 
   2   7   7      198.45      236.17     53.00 o 
   3   7   7        4.38        4.31     12.03 o 
  -4   8   7        2.83        8.39     11.39 o 
  -3   8   7      139.30      151.54     24.81 o 
  -2   8   7      123.51      141.20     27.93 o 
  -1   8   7       12.32       14.28     14.54 o 
   0   8   7       38.32       40.47     18.01 o 
   1   8   7        7.31       10.44     16.74 o 
   2   8   7       27.50       41.76     34.86 o 
   0 -11   8        2.69        4.88     13.74 o 
   1 -11   8       12.13       19.90     65.18 o 
   2 -11   8        0.26        1.71     16.89 o 
  -3 -10   8      249.30      315.08    111.71 o 
  -2 -10   8        9.85        6.04     25.65 o 
  -1 -10   8        0.76       -1.07     26.58 o 
   0 -10   8       20.53       12.84     26.91 o 
   1 -10   8        1.22       -0.53     20.40 o 
   2 -10   8        0.02       -0.19     18.42 o 
   3 -10   8       61.24       86.79     74.16 o 
   4 -10   8       34.46       56.12     24.98 o 
  -4  -9   8        2.88        2.91      7.60 o 
  -3  -9   8       19.46       19.56     10.54 o 
  -2  -9   8        0.02        2.06      3.94 o 
  -1  -9   8        0.04        5.02     23.64 o 
   0  -9   8      284.31      283.93     91.48 o 
   1  -9   8       45.68       54.67     28.02 o 
   2  -9   8      235.22      288.69     61.41 o 
   3  -9   8        3.93        6.85     26.42 o 
   4  -9   8       54.32       65.76     25.24 o 
   5  -9   8       26.46       21.88     79.84 o 
  -5  -8   8      108.82      101.03     33.71 o 
  -4  -8   8        0.02        2.22     11.65 o 
  -3  -8   8      202.43      168.49     35.17 o 
  -2  -8   8        1.62        3.31      6.70 o 
  -1  -8   8      385.55      413.86     41.00 o 
   0  -8   8      946.99     1023.45    120.00 o 
   1  -8   8       31.25       23.05     49.93 o 
   2  -8   8        8.54       -0.43     18.97 o 
   3  -8   8       25.66       38.87     19.94 o 
   4  -8   8       21.34       22.57     50.59 o 
   5  -8   8       85.27       90.12     33.92 o 
   6  -8   8        7.54        9.47     27.98 o 
  -6  -7   8        2.24        4.32     14.83 o 
  -5  -7   8       15.84        9.90     23.80 o 
  -4  -7   8       58.34       55.32     20.41 o 
  -3  -7   8      120.32       91.47     20.97 o 
  -2  -7   8      406.84      369.51     49.88 o 
  -1  -7   8       59.44       62.16     14.25 o 
   0  -7   8       61.90       58.84     11.82 o 
   1  -7   8      444.51      604.59     46.59 o 
   2  -7   8      103.96      113.26     12.84 o 
   3  -7   8      245.42      286.85     58.96 o 
   4  -7   8        7.52        6.43     13.45 o 
   5  -7   8      116.26       96.92     23.02 o 
   6  -7   8      103.75      100.82     47.38 o 
  -6  -6   8      235.95      187.32     45.33 o 
  -5  -6   8        2.68        0.55      9.96 o 
  -4  -6   8      865.89      726.11     79.48 o 
  -3  -6   8      346.99      299.86     34.37 o 
  -2  -6   8      207.64      204.98     23.24 o 
  -1  -6   8      274.94      257.11     34.89 o 
   0  -6   8        4.27        6.57      6.73 o 
   1  -6   8       98.17       91.62      8.51 o 
   2  -6   8        4.03        4.30      4.79 o 
   3  -6   8       21.82       23.90     11.88 o 
   4  -6   8      401.22      360.46     46.06 o 
   5  -6   8       44.31       50.06     21.20 o 
   6  -6   8        2.07        1.38      6.52 o 
  -7  -5   8        0.01        2.31      8.50 o 
  -6  -5   8       49.57       46.12     23.65 o 
  -5  -5   8      153.04      143.41     33.04 o 
  -4  -5   8      192.62      165.07     23.24 o 
  -3  -5   8       16.89       26.18     29.56 o 
  -2  -5   8     1103.02     1074.99     59.99 o 
  -1  -5   8       15.68       42.79     21.13 o 
   0  -5   8      824.70      888.05     80.40 o 
   1  -5   8      135.06      127.18     11.98 o 
   2  -5   8      184.53      190.70     19.81 o 
   3  -5   8       13.75       12.56     12.98 o 
   4  -5   8       92.54      107.00     15.31 o 
   5  -5   8      117.75      113.66     23.16 o 
   6  -5   8        1.89        2.67      7.22 o 
  -7  -4   8        3.10        5.23     17.31 o 
  -6  -4   8        5.68        3.35      7.97 o 
  -5  -4   8      156.31      131.14     25.94 o 
  -4  -4   8      268.46      257.60     35.19 o 
  -3  -4   8        0.13        3.00      9.08 o 
  -2  -4   8      490.39      514.81     60.71 o 
  -1  -4   8     1250.07     1295.72    111.87 o 
   0  -4   8        7.70        7.85      8.56 o 
   1  -4   8       34.46       36.84      6.98 o 
   2  -4   8      175.31      192.81     22.18 o 
   3  -4   8        7.77        6.49     11.01 o 
   4  -4   8       21.90       19.05     23.53 o 
   5  -4   8       66.65       87.95     61.65 o 
   6  -4   8        0.96        1.52      9.64 o 
   7  -4   8       30.62       39.42     15.56 o 
  -7  -3   8       26.16       19.40     25.77 o 
  -6  -3   8      227.13      249.52     47.38 o 
  -5  -3   8      961.77      868.51     95.54 o 
  -4  -3   8        0.19        0.11      6.31 o 
  -3  -3   8        0.19        0.67     10.91 o 
  -2  -3   8      181.17      157.09     23.98 o 
  -1  -3   8       26.47       28.13     10.49 o 
   0  -3   8       97.95      105.17     15.87 o 
   1  -3   8     1109.56      984.50    269.77 o 
   2  -3   8      301.36      317.99     53.73 o 
   3  -3   8      508.24      558.40     54.81 o 
   4  -3   8        1.06        5.81     13.98 o 
   5  -3   8      194.82      246.80     53.01 o 
   6  -3   8       45.35       52.04     32.36 o 
   7  -3   8       48.04       24.63     50.49 o 
  -7  -2   8      310.68      234.32     70.78 o 
  -6  -2   8        5.02        5.79      9.64 o 
  -5  -2   8      104.20      107.43     25.68 o 
  -4  -2   8      547.08      491.51     35.94 o 
  -3  -2   8       29.95       25.63     10.55 o 
  -2  -2   8      482.32      520.71     52.37 o 
  -1  -2   8        4.99        2.29      6.48 o 
   0  -2   8      345.58      381.07     39.87 o 
   1  -2   8       46.22       49.44     12.54 o 
   2  -2   8      599.14      659.44     59.96 o 
   3  -2   8      816.48      812.59     95.36 o 
   4  -2   8      952.96     1004.89     72.34 o 
   5  -2   8      115.18      126.31     45.07 o 
   7  -2   8      167.74      166.18     58.75 o 
  -8  -1   8      576.41      635.57    204.87 o 
  -7  -1   8      493.47      451.50    124.40 o 
  -6  -1   8        8.78        5.20      8.28 o 
  -5  -1   8       11.12       10.60     18.77 o 
  -4  -1   8      329.11      264.67     27.96 o 
  -3  -1   8       64.36       64.82     13.30 o 
  -2  -1   8      136.43      121.10     17.56 o 
  -1  -1   8      457.33      581.13     58.38 o 
   0  -1   8      161.53      139.00     22.45 o 
   1  -1   8       10.16        9.17     12.44 o 
   2  -1   8      240.95      172.44     28.28 o 
   3  -1   8      856.53      725.10     86.53 o 
   4  -1   8      510.65      507.36     43.96 o 
   5  -1   8      120.85      155.59     48.86 o 
   6  -1   8      111.90      124.89     37.92 o 
   7  -1   8      168.77      190.35     60.39 o 
  -8   0   8        0.48        5.33     18.81 o 
  -7   0   8       39.47       26.52     61.37 o 
  -6   0   8      425.97      534.63    141.02 o 
  -5   0   8      370.50      479.60     78.34 o 
  -4   0   8       39.82       57.17     24.31 o 
  -3   0   8        5.05       10.24     23.48 o 
  -2   0   8      148.08      146.52     29.07 o 
  -1   0   8      500.15      593.63     68.32 o 
   0   0   8      340.90      540.57     61.40 o 
   1   0   8        0.03        1.62      6.26 o 
   2   0   8        0.33        2.61      8.56 o 
   3   0   8      817.15      723.61     54.95 o 
   4   0   8      360.99      286.69     30.67 o 
   5   0   8        0.15        3.25     14.48 o 
   6   0   8       88.70       87.68     33.29 o 
   7   0   8       85.96      127.62     25.51 o 
  -7   1   8      824.97      997.85     67.95 o 
  -6   1   8      123.00      167.80     53.40 o 
  -5   1   8       15.60        7.09     22.19 o 
  -4   1   8      230.26      295.55     41.05 o 
  -3   1   8      102.86       75.62     21.57 o 
  -2   1   8        8.89       13.89     17.80 o 
  -1   1   8       61.85       75.91     23.72 o 
   0   1   8      157.18      155.85     28.95 o 
   1   1   8        0.80        3.47      8.18 o 
   2   1   8       23.01       22.01     11.73 o 
   3   1   8       20.88       27.67     13.29 o 
   4   1   8       60.69       58.63     19.36 o 
   5   1   8      108.33      103.91     22.19 o 
   6   1   8        4.44        8.92     15.62 o 
   7   1   8      161.27      269.88     68.26 o 
  -7   2   8        8.73        3.78     14.79 o 
  -6   2   8      194.75      240.87     82.64 o 
  -5   2   8      223.60      298.14     53.83 o 
  -4   2   8      249.01      297.91     41.11 o 
  -3   2   8      496.58      621.35     58.89 o 
  -2   2   8       62.50       63.89     27.67 o 
  -1   2   8       75.08       56.30     27.90 o 
   0   2   8      561.32      411.94     51.86 o 
   1   2   8       86.12       64.43     13.18 o 
   2   2   8       60.15       44.81     24.50 o 
   3   2   8      139.92      130.30     21.95 o 
   4   2   8        0.21       -0.25     12.56 o 
   5   2   8       31.83       40.79     14.56 o 
   6   2   8       69.69       72.79     26.87 o 
  -7   3   8      618.02      660.02     45.10 o 
  -6   3   8       53.16       28.23     34.91 o 
  -5   3   8       17.67       18.01     21.49 o 
  -4   3   8      367.20      281.92     48.48 o 
  -3   3   8       78.97       56.76     18.07 o 
  -2   3   8        0.14       -0.43     12.93 o 
  -1   3   8      406.15      368.80     41.24 o 
   0   3   8      105.72      105.74     26.04 o 
   1   3   8      270.96      203.80     26.17 o 
   2   3   8       19.86       19.79     23.52 o 
   3   3   8        0.99        0.69      5.04 o 
   4   3   8       32.62       23.05     28.30 o 
   5   3   8       10.29        2.50     10.18 o 
   6   3   8        5.73        2.32      6.83 o 
  -7   4   8        1.36        1.89      7.50 o 
  -6   4   8        0.11        0.15      8.13 o 
  -5   4   8      196.23      146.85     26.87 o 
  -4   4   8       92.09       63.83     14.19 o 
  -3   4   8      686.62      563.60     54.37 o 
  -2   4   8       79.84       68.97     11.69 o 
  -1   4   8      134.36      128.31     17.35 o 
   0   4   8      272.03      271.84     23.04 o 
   1   4   8       12.47       14.50     13.33 o 
   2   4   8        5.81        3.21      5.73 o 
   3   4   8      115.63      122.21     19.06 o 
   4   4   8       19.16       15.97     30.87 o 
   5   4   8      143.07      163.70     38.46 o 
  -6   5   8        9.40        3.75      8.64 o 
  -5   5   8      193.86      148.92     46.46 o 
  -4   5   8       45.38       40.34      9.42 o 
  -3   5   8      238.52      186.83     24.19 o 
  -2   5   8      493.17      461.12     48.56 o 
  -1   5   8     1004.44      946.49    108.43 o 
   0   5   8       25.90       69.09     24.20 o 
   1   5   8      482.66      505.21     39.80 o 
   2   5   8        9.10        9.62      9.98 o 
   3   5   8      165.97      185.64     30.58 o 
   4   5   8        3.87        2.68     11.27 o 
   5   5   8        1.82        1.16      8.86 o 
  -5   6   8        4.32        2.39      8.67 o 
  -4   6   8       12.34        9.00     16.49 o 
  -3   6   8      505.20      471.62     52.59 o 
  -2   6   8        3.64        3.55      5.01 o 
  -1   6   8      153.95      164.65     32.57 o 
   0   6   8        2.08        1.78      5.95 o 
   1   6   8      161.76      172.20     23.91 o 
   2   6   8      227.79      253.78     56.06 o 
   3   6   8        4.31        5.57     12.36 o 
   4   6   8       30.94       55.27     23.25 o 
  -4   7   8      132.29      121.14     17.30 o 
  -3   7   8      136.86      122.80     27.86 o 
  -2   7   8       28.06       20.48     23.37 o 
  -1   7   8        0.28        1.75      4.95 o 
   0   7   8       56.38       73.11     15.55 o 
   1   7   8      249.55      267.50     56.09 o 
   2   7   8      150.07      217.36     30.13 o 
  -2   8   8      110.50      132.17     16.59 o 
  -1   8   8       13.02       20.42     23.92 o 
   0   8   8        0.07        0.98      3.99 o 
  -2 -10   9      188.64      228.38     46.43 o 
  -1 -10   9       17.86       18.33     50.49 o 
   0 -10   9      109.31      101.02     73.80 o 
   1 -10   9      133.27      150.83     57.84 o 
   2 -10   9       18.56       24.03     58.98 o 
   3 -10   9       73.28      104.64     35.30 o 
  -4  -9   9       34.93       21.64     31.39 o 
  -3  -9   9       74.85       72.61     17.17 o 
  -2  -9   9      128.33      129.49     37.20 o 
  -1  -9   9       18.73       20.23     42.62 o 
   0  -9   9      539.24      523.77    114.53 o 
   1  -9   9       69.50       76.99     51.61 o 
   2  -9   9      135.64      158.72     50.71 o 
   3  -9   9        5.49        5.48     13.91 o 
   4  -9   9        3.03        1.30     10.46 o 
   5  -9   9       10.48       14.02     30.34 o 
  -5  -8   9       87.69       76.63     23.11 o 
  -4  -8   9        0.37        0.86      4.82 o 
  -3  -8   9      172.41      164.98     28.93 o 
  -2  -8   9       45.49       43.16     13.87 o 
  -1  -8   9      604.12      646.56     62.63 o 
   0  -8   9        0.45        0.80      6.57 o 
   1  -8   9      121.22       93.25     26.28 o 
   2  -8   9        1.34        1.96     16.30 o 
   3  -8   9        0.04        3.06     18.69 o 
   4  -8   9       13.44       17.13     34.91 o 
   5  -8   9        2.67        2.67     13.25 o 
  -5  -7   9       40.02       32.37     46.63 o 
  -4  -7   9      108.84       88.43     30.27 o 
  -3  -7   9      231.45      204.35     41.67 o 
  -2  -7   9       22.26       26.32     13.83 o 
  -1  -7   9      890.82      878.14    107.89 o 
   0  -7   9       31.08       43.34     13.78 o 
   1  -7   9      752.47      811.80     87.10 o 
   2  -7   9       60.53       55.99     14.67 o 
   3  -7   9       65.83       86.71     31.30 o 
   4  -7   9      105.51       94.51     44.64 o 
   5  -7   9      196.89      200.26     60.94 o 
   6  -7   9       25.79       26.75     13.81 o 
  -6  -6   9      129.17       92.81     20.90 o 
  -5  -6   9        0.38        3.19      7.27 o 
  -4  -6   9        9.13        8.29      6.90 o 
  -3  -6   9       73.32       82.46     24.17 o 
  -2  -6   9      300.68      287.68     32.78 o 
  -1  -6   9      247.39      243.73     24.87 o 
   0  -6   9       49.70       53.50     12.32 o 
   1  -6   9       26.34       24.56      6.52 o 
   2  -6   9        0.59        2.53      9.82 o 
   3  -6   9        0.50        0.24      7.41 o 
   4  -6   9      188.39      223.09     25.40 o 
   5  -6   9       79.29       74.64     25.42 o 
   6  -6   9        9.76        9.50     23.82 o 
  -6  -5   9        0.40        2.35      7.43 o 
  -5  -5   9      303.23      289.46     51.48 o 
  -4  -5   9       45.56       40.71     15.39 o 
  -3  -5   9      594.39      564.66     45.80 o 
  -2  -5   9      138.46      137.90     23.35 o 
  -1  -5   9      552.43      588.71     47.34 o 
   0  -5   9       60.00       70.88     12.74 o 
   1  -5   9       43.50       40.61     15.35 o 
   2  -5   9      146.63      165.37     15.58 o 
   3  -5   9      349.74      416.41     43.34 o 
   4  -5   9      269.83      301.63     44.99 o 
   5  -5   9      158.17      131.10     40.24 o 
   6  -5   9       97.66      103.38     34.16 o 
  -7  -4   9       61.41       48.59     78.67 o 
  -6  -4   9        1.67        3.32     10.36 o 
  -5  -4   9       73.57       53.75     16.49 o 
  -4  -4   9      470.54      398.73     64.15 o 
  -3  -4   9     1143.66     1101.92     75.75 o 
  -2  -4   9       82.83       66.28     14.42 o 
  -1  -4   9      640.72      696.45     64.28 o 
   0  -4   9       30.16       23.44     12.88 o 
   1  -4   9      105.60       76.49     16.75 o 
   2  -4   9        4.32        3.67     11.10 o 
   3  -4   9      267.27      322.79     40.99 o 
   4  -4   9       71.77       96.07     24.83 o 
   5  -4   9      184.26      257.40     41.96 o 
   6  -4   9       14.71       20.58     37.26 o 
   7  -4   9       18.07       11.96     32.11 o 
  -7  -3   9       39.08       31.30     16.82 o 
  -6  -3   9       21.96       19.24     17.65 o 
  -5  -3   9      163.11      163.86     27.47 o 
  -4  -3   9       24.79       21.95     13.04 o 
  -3  -3   9      207.72      216.22     27.75 o 
  -2  -3   9      142.16      149.65     31.21 o 
  -1  -3   9      123.09      132.26     25.14 o 
   0  -3   9      144.22      152.45     24.74 o 
   1  -3   9      754.79      717.45    144.60 o 
   2  -3   9      182.46      161.90     25.90 o 
   3  -3   9      851.91      766.08    198.15 o 
   4  -3   9      363.93      432.72     58.10 o 
   5  -3   9        4.94        8.96     22.26 o 
   7  -3   9       18.15       21.10     57.04 o 
  -7  -2   9        3.42       -0.06      8.70 o 
  -6  -2   9       16.55       10.09     15.93 o 
  -5  -2   9      515.92      468.83     85.84 o 
  -4  -2   9      142.60      147.33     26.94 o 
  -3  -2   9      463.17      575.46    107.90 o 
  -2  -2   9       15.79       15.67     21.15 o 
  -1  -2   9      911.73      999.38    115.62 o 
   0  -2   9      128.87      135.54     21.24 o 
   1  -2   9       12.39       16.95     15.99 o 
   2  -2   9      652.42      902.81    126.43 o 
   3  -2   9       72.25       47.45     11.97 o 
   4  -2   9        0.67        1.47      8.53 o 
   5  -2   9       78.23       98.01     23.67 o 
   6  -2   9        4.88        8.51     19.41 o 
   7  -2   9       40.30       47.29     21.94 o 
  -7  -1   9      451.95      353.56    107.93 o 
  -6  -1   9       31.28       25.07     48.77 o 
  -5  -1   9      230.22      228.86     34.24 o 
  -4  -1   9        6.82        8.25      9.98 o 
  -3  -1   9        0.07       -0.13      8.38 o 
  -2  -1   9       24.59       27.98     34.39 o 
  -1  -1   9        3.05        0.65      6.40 o 
   0  -1   9        0.13        1.86      6.76 o 
   1  -1   9      172.62      123.41     24.21 o 
   2  -1   9       25.11       27.44     10.04 o 
   3  -1   9      435.42      285.27     27.44 o 
   4  -1   9       56.94       56.90     15.74 o 
   5  -1   9      141.04      154.55     31.47 o 
   6  -1   9      223.40      280.52     79.56 o 
   7  -1   9       42.83       42.09     18.97 o 
  -7   0   9     1095.01     1095.03     72.25 o 
  -6   0   9       85.56       74.11     31.93 o 
  -5   0   9        3.17        2.53      9.26 o 
  -4   0   9       73.13       71.48     22.81 o 
  -3   0   9       29.93       30.89     53.28 o 
  -2   0   9       90.31       83.07     25.14 o 
  -1   0   9       97.00       92.87     24.65 o 
   0   0   9       69.84       56.73     14.03 o 
   1   0   9      178.45      152.41     28.44 o 
   2   0   9      307.29      270.43     44.21 o 
   3   0   9       50.90       38.13     11.68 o 
   4   0   9        3.50        3.33     10.50 o 
   5   0   9      191.27      176.71     50.79 o 
   6   0   9       16.64       21.82     54.96 o 
   7   0   9      217.48      328.56     78.36 o 
  -7   1   9        8.61        5.28     17.28 o 
  -6   1   9      201.92      237.92     54.37 o 
  -5   1   9       48.59       53.61     18.93 o 
  -4   1   9        9.33        7.50     18.95 o 
  -3   1   9        6.78        1.70     13.59 o 
  -2   1   9        3.19        2.90     10.02 o 
  -1   1   9      230.49      173.80     28.03 o 
   0   1   9      391.54      337.95     44.85 o 
   1   1   9        5.58        5.96     14.15 o 
   2   1   9       42.04       28.12     16.29 o 
   3   1   9      301.33      283.85     36.73 o 
   4   1   9       50.01       41.61     15.88 o 
   5   1   9       92.50      102.69     23.18 o 
   6   1   9       57.15       69.08     20.42 o 
  -7   2   9      115.81       53.20     28.35 o 
  -6   2   9        2.02        2.34     13.74 o 
  -5   2   9      110.20       91.78     41.31 o 
  -4   2   9      334.21      244.39     45.81 o 
  -3   2   9      481.65      355.38     85.61 o 
  -2   2   9      606.21      520.53     50.25 o 
  -1   2   9       20.85       21.65     30.98 o 
   0   2   9      138.10      129.46     22.93 o 
   1   2   9       43.93       33.22     13.38 o 
   2   2   9       49.65       44.05     13.35 o 
   3   2   9       58.80       45.10     20.10 o 
   4   2   9       53.98       57.47     40.49 o 
   5   2   9        5.71       11.55     12.83 o 
   6   2   9      123.02      164.78     46.18 o 
  -7   3   9      353.68      402.38    181.03 o 
  -6   3   9       91.71       65.38     19.03 o 
  -5   3   9       34.89       20.36     27.77 o 
  -4   3   9      183.34      150.75     48.85 o 
  -3   3   9      205.16      178.80     25.50 o 
  -2   3   9        2.05        0.36      7.06 o 
  -1   3   9      403.39      323.06     33.02 o 
   0   3   9      110.24       99.61     39.70 o 
   1   3   9      104.33      121.57     23.11 o 
   2   3   9       56.56       39.55     18.19 o 
   3   3   9        3.90        7.30     22.31 o 
   4   3   9      227.41      220.35     44.04 o 
   5   3   9        0.68        2.61     10.57 o 
  -6   4   9       16.38       11.51     16.58 o 
  -5   4   9       10.62        7.33      9.25 o 
  -4   4   9       56.40       46.07     13.56 o 
  -3   4   9      325.23      257.00     33.65 o 
  -2   4   9     1104.44     1289.91    238.18 o 
  -1   4   9      227.51      241.85     37.92 o 
   0   4   9       25.20       34.15     29.14 o 
   1   4   9      123.98      109.75     21.25 o 
   2   4   9       28.68       24.57     14.27 o 
   3   4   9       51.46       59.34     19.97 o 
   4   4   9       10.84        4.78      9.27 o 
   5   4   9        0.16        2.85     14.19 o 
  -5   5   9       86.93       63.77     21.71 o 
  -4   5   9      131.00      106.86     25.02 o 
  -3   5   9      295.71      264.48     34.05 o 
  -2   5   9      102.97       92.74     21.29 o 
  -1   5   9      184.56      182.08     31.35 o 
   0   5   9       36.78       31.75     15.51 o 
   1   5   9       82.74       87.90     19.23 o 
   2   5   9       99.93      114.46     28.63 o 
   3   5   9       11.50       13.37     22.92 o 
   4   5   9       98.61      121.92     25.14 o 
  -5   6   9        1.94        4.06     10.07 o 
  -4   6   9       48.37       49.77     16.38 o 
  -3   6   9      847.53      784.32    100.61 o 
  -2   6   9        3.73        6.59     11.31 o 
  -1   6   9       49.44       59.86     13.04 o 
   0   6   9      122.27      141.85     26.54 o 
   1   6   9        5.28        4.64      7.18 o 
   2   6   9      400.93      506.45    103.16 o 
   3   6   9        1.83       11.64     20.82 o 
  -3   7   9        1.54        0.92      7.37 o 
  -2   7   9      175.30      150.24     19.87 o 
  -1   7   9        2.00        2.27      5.22 o 
   0   7   9        7.90       10.34     10.96 o 
   1   7   9       29.29       41.84     19.32 o 
  -1 -10  10        0.91       -1.51     32.85 o 
   0 -10  10        3.47        2.10     21.74 o 
   1 -10  10        4.96       12.08     33.94 o 
   2 -10  10        2.83        8.76     29.65 o 
   3 -10  10      132.26      206.41     76.61 o 
  -3  -9  10      111.75      106.57     22.14 o 
  -2  -9  10      108.68       81.70     44.72 o 
  -1  -9  10       10.19        9.71     21.08 o 
   0  -9  10      385.09      447.33    125.04 o 
   1  -9  10       24.21       28.32     51.25 o 
   2  -9  10        1.40        1.27     13.87 o 
   3  -9  10       22.96       39.88     20.34 o 
   4  -9  10        5.28       11.52     37.50 o 
  -4  -8  10        0.97        2.36      7.74 o 
  -3  -8  10       13.44       15.92     16.04 o 
  -2  -8  10      700.65      705.32     92.36 o 
  -1  -8  10       10.03       12.21     11.52 o 
   0  -8  10       42.53       38.35     26.44 o 
   1  -8  10       57.03       60.23     38.29 o 
   2  -8  10       21.68       27.38     65.45 o 
   3  -8  10        0.01        1.72     15.99 o 
   4  -8  10       73.01       73.29     48.11 o 
   5  -8  10      124.23      143.56     45.55 o 
  -5  -7  10       53.09       34.11     16.37 o 
  -4  -7  10        3.46        0.85      9.14 o 
  -3  -7  10      128.69      112.19     22.30 o 
  -2  -7  10      576.92      571.25    103.21 o 
  -1  -7  10       13.33        9.79      9.61 o 
   0  -7  10       46.82       56.50     35.24 o 
   1  -7  10       27.25       13.61     15.77 o 
   2  -7  10       64.23       97.48     15.83 o 
   3  -7  10        0.02        3.27      9.87 o 
   4  -7  10      147.72      174.37     46.75 o 
   5  -7  10       23.53       30.53     19.34 o 
  -5  -6  10       88.15       69.95     19.62 o 
  -4  -6  10      315.60      272.06     41.95 o 
  -3  -6  10        7.82        9.48     13.44 o 
  -2  -6  10      652.92      631.09     88.56 o 
  -1  -6  10       18.00       17.57     16.82 o 
   0  -6  10        8.42        3.53      6.48 o 
   1  -6  10      126.76      128.04     17.77 o 
   2  -6  10      206.73      210.67     34.74 o 
   3  -6  10        0.08        2.65      7.12 o 
   4  -6  10      131.10      164.28     41.85 o 
   5  -6  10       10.57        7.49     21.14 o 
  -6  -5  10      733.13      587.05     61.80 o 
  -5  -5  10        1.21        0.48      6.38 o 
  -4  -5  10      822.56      808.92     92.92 o 
  -3  -5  10        4.75        3.21      9.56 o 
  -2  -5  10        3.22        5.36      8.41 o 
  -1  -5  10      296.93      353.11     38.60 o 
   0  -5  10      105.36      136.18     20.20 o 
   1  -5  10        3.64        1.80      6.71 o 
   2  -5  10      274.16      313.59     27.13 o 
   3  -5  10       17.25       29.28     31.68 o 
   4  -5  10       23.95       31.27     13.11 o 
   5  -5  10        8.83        8.91      9.94 o 
  -6  -4  10       32.41       28.08     47.93 o 
  -5  -4  10       14.05       10.93     13.96 o 
  -4  -4  10       41.14       29.14     15.90 o 
  -3  -4  10      382.96      389.17     47.31 o 
  -2  -4  10     2245.80     2332.97    227.65 o 
  -1  -4  10       91.27       94.24     23.64 o 
   0  -4  10      431.55      500.66     41.14 o 
   1  -4  10        1.67        2.26      6.84 o 
   2  -4  10       34.57       43.00     12.59 o 
   3  -4  10      159.39      178.02     21.95 o 
   4  -4  10      148.00      202.07     28.04 o 
   5  -4  10      102.32      192.34     45.92 o 
  -7  -3  10       52.90       22.15     51.62 o 
  -6  -3  10       54.52       35.40     24.91 o 
  -5  -3  10       65.66       56.91     20.62 o 
  -4  -3  10      119.34      103.72     28.12 o 
  -3  -3  10       21.27       21.10     27.11 o 
  -2  -3  10       16.19        4.76      8.86 o 
  -1  -3  10      448.93      532.95     41.03 o 
   0  -3  10       36.26       26.65     10.70 o 
   1  -3  10       21.44       30.02     31.71 o 
   2  -3  10      761.38      696.22    141.10 o 
   3  -3  10       24.34       40.66     21.07 o 
   4  -3  10       31.98       39.88     14.88 o 
   5  -3  10       19.07       26.40     41.48 o 
   6  -3  10        0.52        1.58     11.57 o 
  -7  -2  10      552.83      549.88     65.00 o 
  -6  -2  10      237.74      208.12     66.10 o 
  -5  -2  10       55.16       45.47     18.91 o 
  -4  -2  10      163.73      127.05     39.08 o 
  -3  -2  10      298.56      278.91     30.51 o 
  -2  -2  10        0.21        1.14      6.86 o 
  -1  -2  10      195.00      209.18     24.51 o 
   0  -2  10      363.46      452.47     47.49 o 
   1  -2  10       48.66       52.77     15.72 o 
   2  -2  10      860.27      702.02     67.74 o 
   3  -2  10      463.92      389.58     40.16 o 
   4  -2  10       11.84        6.49     10.36 o 
   5  -2  10      190.66      244.30     59.74 o 
   6  -2  10       17.30       21.21     48.41 o 
  -7  -1  10      133.36      146.91     51.00 o 
  -6  -1  10      696.70      779.21    221.67 o 
  -5  -1  10        3.25        3.26      9.98 o 
  -4  -1  10       53.80       49.77     17.59 o 
  -3  -1  10        1.09        2.94      9.84 o 
  -2  -1  10       12.68        8.79     14.22 o 
  -1  -1  10       28.22       30.99     13.85 o 
   0  -1  10        0.20       -0.65      9.60 o 
   1  -1  10      849.20      788.59     70.80 o 
   2  -1  10     1327.40      977.92     74.08 o 
   3  -1  10      394.30      303.30     32.10 o 
   4  -1  10      140.49      113.47     41.30 o 
   5  -1  10      136.58      126.43     29.76 o 
   6  -1  10       43.84       50.84     20.28 o 
  -7   0  10      341.23      374.98     55.91 o 
  -6   0  10        3.27        1.79      8.09 o 
  -5   0  10       40.01       43.15     74.29 o 
  -4   0  10       71.82       58.79     39.05 o 
  -3   0  10        4.02        4.45     10.23 o 
  -2   0  10       77.57       79.69     22.92 o 
  -1   0  10      151.24      134.59     26.10 o 
   0   0  10        0.49        4.08      7.44 o 
   1   0  10      493.54      411.71     37.37 o 
   2   0  10      497.02      433.10     38.99 o 
   3   0  10       71.84       51.54     18.48 o 
   4   0  10       26.09       24.51     42.35 o 
   5   0  10      169.59      171.52     38.64 o 
   6   0  10       50.50       27.17     30.72 o 
  -7   1  10      164.92       96.67     40.25 o 
  -6   1  10       72.88       40.27     54.23 o 
  -5   1  10       44.93       42.56     19.95 o 
  -4   1  10        0.64       -0.30      7.26 o 
  -3   1  10       94.73       77.95     29.50 o 
  -2   1  10      356.04      346.32     57.83 o 
  -1   1  10        0.93        4.40     10.69 o 
   0   1  10       83.40       56.50     16.21 o 
   1   1  10       90.98       84.69     21.80 o 
   2   1  10        0.73       -0.18     10.86 o 
   4   1  10       36.51       27.13     55.66 o 
   5   1  10       70.06       76.69     27.87 o 
   6   1  10       74.55      112.79     25.30 o 
  -6   2  10        4.52        3.61     14.89 o 
  -5   2  10       31.03       29.76     50.94 o 
  -4   2  10       58.15       49.80     18.82 o 
  -3   2  10       97.78       80.04     28.88 o 
  -2   2  10        0.12        3.77     12.01 o 
  -1   2  10       43.49       43.24     18.68 o 
   0   2  10      127.32      102.78     23.69 o 
   1   2  10       15.25       20.04     41.53 o 
   2   2  10        5.09       13.06     19.61 o 
   3   2  10        3.06        1.66     10.57 o 
   4   2  10        0.46        2.74     10.50 o 
   5   2  10        1.14        0.41      9.13 o 
  -6   3  10       75.33       64.40     19.93 o 
  -5   3  10        9.03        2.14      8.77 o 
  -4   3  10        0.93        2.54     14.23 o 
  -3   3  10      494.81      414.77     57.49 o 
  -2   3  10       70.23       60.75     22.41 o 
  -1   3  10        3.62        2.03     14.75 o 
   0   3  10       53.89       38.28     13.76 o 
   1   3  10      464.20      434.90     56.70 o 
   2   3  10       35.21       27.46     35.15 o 
   3   3  10       19.25       26.64     47.09 o 
   4   3  10       21.06       26.11     36.25 o 
   5   3  10      108.57      160.67     35.27 o 
  -5   4  10        1.70        4.55     15.91 o 
  -4   4  10       58.59       46.58     27.92 o 
  -3   4  10        6.07        5.49     11.53 o 
  -2   4  10      144.71      157.23     31.94 o 
  -1   4  10       95.41       93.85     20.06 o 
   0   4  10        1.17        0.98      7.65 o 
   1   4  10      157.43      167.83     29.76 o 
   2   4  10       35.97       30.24     18.26 o 
   3   4  10       31.44       29.10     33.87 o 
   4   4  10        0.30       -0.31     12.63 o 
  -5   5  10        6.23        5.44     10.18 o 
  -4   5  10      318.30      259.18     51.65 o 
  -3   5  10      462.61      429.00     72.88 o 
  -2   5  10        0.08        1.21      6.83 o 
  -1   5  10        2.12        5.65      7.98 o 
   0   5  10        1.23        3.06      5.76 o 
   1   5  10       17.84       22.62     20.97 o 
   2   5  10       28.47       50.55     24.37 o 
   3   5  10      160.10      189.86     31.33 o 
  -3   6  10       27.68       20.37     24.65 o 
  -2   6  10        7.35       14.13     13.40 o 
  -1   6  10        0.21        1.28      6.33 o 
   0   6  10      100.86      122.31     25.07 o 
   1   6  10      166.90      173.44     22.42 o 
   2   6  10       19.17       25.64     43.22 o 
   0 -10  11       62.90       78.63     40.10 o 
   1 -10  11        8.33       16.83     36.83 o 
  -2  -9  11      880.70      859.47     82.48 o 
  -1  -9  11        3.56        9.70     27.29 o 
   0  -9  11        0.14        2.60     13.32 o 
   1  -9  11      100.41      119.49     51.95 o 
   2  -9  11        5.81       14.88     29.19 o 
   3  -9  11       54.65       79.21     40.86 o 
  -4  -8  11       20.19        8.97     14.28 o 
  -3  -8  11        1.98        4.66     16.20 o 
  -2  -8  11        2.24        0.80     14.82 o 
  -1  -8  11        4.72       -1.70      9.29 o 
   0  -8  11       81.03       76.33    131.67 o 
   1  -8  11      109.35       87.51     56.08 o 
   2  -8  11        1.31        3.30     14.86 o 
   3  -8  11        3.17        0.81     13.55 o 
   4  -8  11        1.93        5.79     27.79 o 
  -4  -7  11       44.85       30.82     16.70 o 
  -3  -7  11      875.38      875.27     75.45 o 
  -2  -7  11        6.19        9.16     11.01 o 
  -1  -7  11      149.18      153.15     32.36 o 
   0  -7  11        5.50        9.87     11.00 o 
   1  -7  11        2.20        8.55      9.61 o 
   2  -7  11       38.86       33.50     78.97 o 
   3  -7  11      145.84      239.62     69.20 o 
   4  -7  11       18.54       12.46     28.97 o 
   5  -7  11        7.13       13.57     26.70 o 
  -5  -6  11       80.28       83.13     28.50 o 
  -4  -6  11       76.36       63.58     16.39 o 
  -3  -6  11        3.70        6.55     13.27 o 
  -2  -6  11       34.91       29.57     30.02 o 
  -1  -6  11      678.33      721.89     70.21 o 
   0  -6  11       47.69       40.32     11.12 o 
   1  -6  11       51.82       45.56     13.73 o 
   2  -6  11       94.13      130.32     19.69 o 
   3  -6  11        1.54        1.52      6.73 o 
   4  -6  11        0.02       -0.42      7.01 o 
   5  -6  11       41.23       49.38     19.38 o 
  -5  -5  11      151.36      149.60     36.37 o 
  -4  -5  11      177.90      166.62     36.99 o 
  -3  -5  11      284.45      283.04     58.63 o 
  -2  -5  11      173.49      201.26     39.08 o 
  -1  -5  11       73.20       83.67     33.35 o 
   0  -5  11      103.55      106.24     33.31 o 
   1  -5  11       14.58       13.10     21.60 o 
   2  -5  11      106.41      137.98     32.35 o 
   3  -5  11        1.12        1.14      5.46 o 
   4  -5  11        0.04        0.38      6.22 o 
   5  -5  11       36.23       65.11     23.42 o 
  -6  -4  11        6.47        3.67     15.41 o 
  -5  -4  11       61.31       59.72     17.27 o 
  -4  -4  11        0.06        1.06      8.96 o 
  -3  -4  11       85.88       68.60     15.87 o 
  -2  -4  11      179.66      182.28     33.21 o 
  -1  -4  11       50.66       63.26     21.76 o 
   0  -4  11      165.24      160.05     30.66 o 
   1  -4  11      390.44      371.77     67.49 o 
   2  -4  11       14.93       17.67     24.20 o 
   3  -4  11       82.51       91.48     17.35 o 
   4  -4  11       42.90       47.44     43.06 o 
   5  -4  11        0.04        3.98     11.38 o 
   6  -4  11       33.41       62.34    105.99 o 
  -6  -3  11      103.89       77.03     24.43 o 
  -5  -3  11       18.48       15.18     27.41 o 
  -4  -3  11       57.19       55.43     37.27 o 
  -3  -3  11      142.26      121.64     32.39 o 
  -2  -3  11       45.83       43.11     17.45 o 
  -1  -3  11      637.60      675.49     51.51 o 
   0  -3  11       52.80       52.39     14.18 o 
   1  -3  11      335.70      335.13     38.11 o 
   2  -3  11      337.96      339.15     70.06 o 
   3  -3  11      555.48      512.80     79.22 o 
   4  -3  11      168.55      231.34     62.87 o 
   5  -3  11       81.87       90.32     32.60 o 
   6  -3  11       49.92       47.85     76.93 o 
  -6  -2  11       36.99       30.22     56.18 o 
  -5  -2  11        0.74        2.64      7.46 o 
  -4  -2  11       47.61       40.23     15.15 o 
  -3  -2  11        0.56        1.79      7.86 o 
  -2  -2  11       25.14       34.22     18.96 o 
  -1  -2  11        2.74        1.94      8.07 o 
   0  -2  11      589.71      651.76     99.47 o 
   1  -2  11       14.78       12.64     18.59 o 
   2  -2  11      289.93      252.50     30.73 o 
   3  -2  11       88.20       78.08     24.94 o 
   4  -2  11       87.78      112.46     33.56 o 
   5  -2  11       49.36       77.37     29.76 o 
   6  -2  11        6.52        7.52     25.75 o 
  -6  -1  11        8.76        7.36     31.83 o 
  -5  -1  11       74.88       65.31     45.44 o 
  -4  -1  11        0.27        3.97     14.52 o 
  -3  -1  11       25.89       30.81     61.32 o 
  -2  -1  11       19.92       26.63     41.60 o 
  -1  -1  11        4.83        6.69     16.52 o 
   0  -1  11        9.77       14.25     20.10 o 
   1  -1  11      126.30      107.75     25.89 o 
   2  -1  11      553.14      527.56     84.12 o 
   3  -1  11      115.35      106.87     20.80 o 
   4  -1  11      576.68      577.09    142.96 o 
   5  -1  11        0.14        1.12      7.97 o 
   6  -1  11       13.99       15.46     39.50 o 
  -6   0  11       16.43       24.77     57.84 o 
  -5   0  11       11.81        4.24     15.32 o 
  -4   0  11      135.19      101.39     38.50 o 
  -3   0  11       76.44       60.23     30.12 o 
  -2   0  11      287.77      278.59     70.04 o 
  -1   0  11        0.02        4.54     22.97 o 
   0   0  11        5.57        9.77     17.72 o 
   1   0  11       14.82       15.23     15.33 o 
   2   0  11       36.78       29.90     22.44 o 
   3   0  11       75.03       64.26     17.28 o 
   4   0  11        4.53        3.70     10.91 o 
   5   0  11        1.42        4.20     16.09 o 
  -6   1  11       14.03       12.58     29.58 o 
  -5   1  11       16.70       11.39     19.89 o 
  -4   1  11      279.45      248.12     68.11 o 
  -3   1  11       29.20       30.74     38.37 o 
  -2   1  11       27.65       27.42     35.98 o 
  -1   1  11       62.17       61.25     57.78 o 
   0   1  11      470.41      293.33     51.57 o 
   1   1  11       77.98       96.48     32.38 o 
   2   1  11      174.62      171.98     30.65 o 
   3   1  11        2.81        5.50     12.65 o 
   4   1  11      114.54      126.60     42.04 o 
   5   1  11        5.95        3.66     12.39 o 
  -6   2  11       79.48       62.14     29.93 o 
  -5   2  11       67.84       49.52     32.32 o 
  -4   2  11       21.32       18.76     32.79 o 
  -3   2  11      106.82       86.74     30.44 o 
  -2   2  11      122.59      102.70     18.72 o 
  -1   2  11       34.47       33.21     53.30 o 
   0   2  11      796.66      758.81     88.30 o 
   1   2  11       14.75       11.94     16.74 o 
   2   2  11        0.08        1.70      7.13 o 
   3   2  11        0.01       -2.19     12.72 o 
   4   2  11        1.65        3.00     13.86 o 
   5   2  11        2.11        5.48     14.45 o 
  -5   3  11      319.04      251.62     40.71 o 
  -4   3  11       79.40       78.25     92.06 o 
  -3   3  11      301.11      217.05     44.58 o 
  -2   3  11      267.45      217.99     59.17 o 
  -1   3  11       37.93       36.13     14.82 o 
   0   3  11        1.18        2.81      5.84 o 
   1   3  11        0.13        1.25      6.81 o 
   2   3  11       71.93       73.91     22.70 o 
   3   3  11       14.74       10.00     28.04 o 
   4   3  11      157.92      197.35     53.31 o 
  -5   4  11       66.97       28.73     44.68 o 
  -4   4  11      240.19      243.89     50.89 o 
  -3   4  11      127.36      125.27     32.54 o 
  -2   4  11       26.26       22.72     41.33 o 
  -1   4  11      354.42      347.93     52.41 o 
   0   4  11       30.13       31.07     24.20 o 
   1   4  11       69.28       78.75     26.44 o 
   2   4  11       70.94       87.08     33.56 o 
   3   4  11        7.65        8.31     17.18 o 
  -4   5  11      106.94       94.04     23.19 o 
  -3   5  11        7.25       10.91     16.05 o 
  -2   5  11       36.87       46.59     20.93 o 
  -1   5  11      264.13      278.85     46.92 o 
   0   5  11        1.04        2.47      5.56 o 
   1   5  11      107.73      142.38     25.90 o 
   2   5  11       49.93       71.42     25.37 o 
  -1   6  11       24.18       37.17     15.55 o 
   0   6  11       14.57       17.70     22.42 o 
  -1  -9  12       49.98       40.70     63.05 o 
   0  -9  12        7.02        3.99     25.02 o 
   1  -9  12        2.92        1.93     13.69 o 
   2  -9  12        0.76        6.00     27.55 o 
  -3  -8  12       28.59       19.90     24.67 o 
  -2  -8  12      451.27      475.64     47.66 o 
  -1  -8  12       34.93       24.82     30.76 o 
   0  -8  12      149.32      164.43     58.88 o 
   1  -8  12       22.78       28.72     53.09 o 
   2  -8  12       37.81       33.92     67.67 o 
   3  -8  12      115.42      116.48     92.98 o 
  -4  -7  12      400.00      389.15     47.09 o 
  -3  -7  12        3.82        5.83      9.99 o 
  -2  -7  12      110.50      119.96     28.49 o 
  -1  -7  12      174.55      203.93     34.00 o 
   0  -7  12        3.21        5.22      9.85 o 
   1  -7  12        4.43        6.28      7.48 o 
   2  -7  12        6.41        5.30     22.05 o 
   3  -7  12        0.59       -1.32     20.59 o 
   4  -7  12        2.02        1.73      8.69 o 
  -4  -6  12       87.82       79.54     21.82 o 
  -3  -6  12        5.32        6.12     11.26 o 
  -2  -6  12      183.89      190.76     32.10 o 
  -1  -6  12       72.34       65.94     20.34 o 
   0  -6  12       29.32       25.37     27.52 o 
   1  -6  12       32.85       29.25     15.57 o 
   2  -6  12      140.63      163.04     26.51 o 
   3  -6  12       40.78       58.34     26.31 o 
   4  -6  12        1.94        2.42      7.45 o 
   5  -6  12       11.41        7.73     25.02 o 
  -5  -5  12       44.84       57.97     18.45 o 
  -4  -5  12       36.29       33.33     50.13 o 
  -3  -5  12      107.17      122.77     24.74 o 
  -2  -5  12      114.90      129.58     29.31 o 
  -1  -5  12        5.20       12.25     20.18 o 
   0  -5  12      266.77      292.17     33.44 o 
   1  -5  12        0.49        3.53      7.87 o 
   2  -5  12        4.50        9.02     15.32 o 
   3  -5  12       65.98       69.45     20.56 o 
   4  -5  12       70.82      106.90     36.79 o 
   5  -5  12       26.56       57.28     26.35 o 
  -5  -4  12      266.20      225.28     50.14 o 
  -4  -4  12      428.84      378.65     75.81 o 
  -3  -4  12       14.58       10.92     18.27 o 
  -2  -4  12      149.80      135.12     27.69 o 
  -1  -4  12      467.38      569.34     57.10 o 
   0  -4  12       13.84       17.95     25.30 o 
   1  -4  12       86.69       84.44     23.40 o 
   2  -4  12       82.68       81.43     17.52 o 
   3  -4  12       27.98       29.90     38.39 o 
   4  -4  12        7.92       10.65     32.14 o 
   5  -4  12        6.12       18.60     42.84 o 
  -5  -3  12       21.01        9.67     22.44 o 
  -4  -3  12      415.55      387.14     71.87 o 
  -3  -3  12       90.47       97.96     24.25 o 
  -2  -3  12      133.34      134.36     35.31 o 
  -1  -3  12       54.67       51.01     18.24 o 
   0  -3  12      140.18      123.55     31.56 o 
   1  -3  12       40.66       42.07     14.89 o 
   2  -3  12      222.17      248.25     30.54 o 
   3  -3  12      225.96      244.43     64.75 o 
   4  -3  12       33.39       48.62     61.13 o 
   5  -3  12       73.35      131.51     34.66 o 
  -6  -2  12       22.29       22.83     37.84 o 
  -5  -2  12        0.07        0.13      8.55 o 
  -4  -2  12       19.69        9.59     17.91 o 
  -3  -2  12      164.25      143.64     42.23 o 
  -2  -2  12      104.60      102.16     17.47 o 
  -1  -2  12      122.33      119.26     29.99 o 
   0  -2  12      151.09      199.38     40.15 o 
   1  -2  12      200.89      208.00     57.67 o 
   2  -2  12      229.28      217.93     42.28 o 
   3  -2  12       79.49       80.48     26.05 o 
   4  -2  12       71.51       94.22     30.98 o 
   5  -2  12       37.58       31.34     56.15 o 
  -6  -1  12        0.07       -1.23     18.09 o 
  -5  -1  12      172.23      142.57     63.99 o 
  -4  -1  12       48.26       41.17     80.39 o 
  -3  -1  12      541.77      453.33    158.39 o 
  -2  -1  12        4.90        8.55     24.73 o 
  -1  -1  12       63.23       61.31     54.07 o 
   0  -1  12      942.55      830.84    124.57 o 
   1  -1  12        4.89        4.07     13.10 o 
   2  -1  12       10.82       14.68     28.99 o 
   3  -1  12      118.87      114.22     30.51 o 
   4  -1  12        4.58        7.40     20.58 o 
   5  -1  12      330.94      397.78     57.61 o 
  -6   0  12       11.80       10.41     28.37 o 
  -5   0  12        2.42       -4.38     20.25 o 
  -4   0  12        0.42        2.72     14.87 o 
  -3   0  12       33.19       30.56     20.16 o 
  -2   0  12       34.43       36.57     60.99 o 
  -1   0  12       80.77       96.23     48.17 o 
   0   0  12      137.55      137.26     28.48 o 
   1   0  12      316.40      379.69     54.14 o 
   2   0  12       14.96       10.70     22.79 o 
   3   0  12      278.78      255.30     51.24 o 
   4   0  12      110.80       93.90     31.37 o 
   5   0  12       42.98       48.19     17.04 o 
  -5   1  12        2.97        4.75     15.58 o 
  -4   1  12      644.98      631.66    170.64 o 
  -3   1  12      175.24      166.66     59.40 o 
  -2   1  12        8.29        6.06     12.57 o 
  -1   1  12      160.36      142.65     30.15 o 
   0   1  12       17.98       16.77     25.65 o 
   1   1  12        1.57        4.24     19.01 o 
   2   1  12       27.24       22.31     44.14 o 
   3   1  12      116.00       90.62     31.54 o 
   4   1  12      148.50      192.24     32.64 o 
  -5   2  12        6.14        9.18     25.10 o 
  -4   2  12        5.23        7.87     17.32 o 
  -3   2  12        0.10       -3.68     16.27 o 
  -2   2  12       38.90       29.01     41.00 o 
  -1   2  12        0.12       -0.82     11.54 o 
   0   2  12        8.37        9.39     16.32 o 
   1   2  12      146.41      203.42     45.82 o 
   2   2  12       17.72       20.83     48.48 o 
   3   2  12       55.17       56.31     20.09 o 
   4   2  12       55.43      101.03     23.19 o 
  -4   3  12       34.97       31.99     54.02 o 
  -3   3  12       83.33       63.86     47.02 o 
  -2   3  12       93.98       80.05     28.30 o 
  -1   3  12      124.90      121.42     38.40 o 
   0   3  12        8.54       12.23     18.43 o 
   1   3  12        3.33        5.88     14.72 o 
   2   3  12       50.64       55.39     19.37 o 
   3   3  12        4.53        4.53     20.08 o 
  -3   4  12       10.55        9.81     12.75 o 
  -2   4  12        1.33        1.30      7.78 o 
  -1   4  12       18.09       11.16     20.07 o 
   0   4  12        0.67        3.71      6.60 o 
   1   4  12        0.02        5.16      8.60 o 
   2   4  12       21.00       33.29     47.42 o 
  -1   5  12        1.25       10.17     14.04 o 
   0   5  12       49.15       79.90     17.93 o 
  -2  -8  13       49.62       47.47     21.58 o 
  -1  -8  13       11.73       21.68     31.20 o 
   0  -8  13        0.54        1.46     17.61 o 
   1  -8  13       37.24       48.35     47.81 o 
   2  -8  13       16.34       10.77     54.37 o 
  -3  -7  13        8.22        2.49     13.70 o 
  -2  -7  13       19.97       23.48     38.21 o 
  -1  -7  13       49.06       75.70     22.39 o 
   0  -7  13        9.21        7.56     13.65 o 
   1  -7  13       10.22        9.95     11.10 o 
   2  -7  13        0.04        1.69     16.09 o 
   3  -7  13      159.71      223.89     47.79 o 
  -4  -6  13        1.13        3.11      7.94 o 
  -3  -6  13      126.83      110.96     30.64 o 
  -2  -6  13       16.87       28.75     34.16 o 
  -1  -6  13       34.34       44.55     41.58 o 
   0  -6  13      215.18      272.32     56.28 o 
   1  -6  13      113.65      159.40     37.01 o 
   2  -6  13       33.78       60.43     17.51 o 
   3  -6  13       63.79      116.69     33.45 o 
   4  -6  13       10.43        5.74     28.04 o 
  -4  -5  13      315.49      329.30     48.61 o 
  -3  -5  13       54.09       47.67     17.45 o 
  -2  -5  13      146.28      179.65     32.25 o 
  -1  -5  13       67.98       76.62     25.14 o 
   0  -5  13       24.63       21.72     30.88 o 
   1  -5  13       12.18       20.17     22.37 o 
   2  -5  13      253.36      351.56     69.18 o 
   3  -5  13        0.00       -0.15      9.05 o 
   4  -5  13      145.27      294.64     50.57 o 
  -5  -4  13      152.13      171.21     46.64 o 
  -4  -4  13        9.37       13.69     24.00 o 
  -3  -4  13        5.89       14.54     15.07 o 
  -2  -4  13       25.17       24.27     36.49 o 
  -1  -4  13       94.95      127.79     31.57 o 
   0  -4  13      401.09      448.72     80.60 o 
   1  -4  13       18.17       21.48     29.66 o 
   2  -4  13      293.98      364.19     49.61 o 
   3  -4  13        0.71        1.55      5.25 o 
   4  -4  13        2.77        2.19     15.65 o 
  -5  -3  13       81.99       62.73     21.33 o 
  -4  -3  13      179.10      158.66     39.63 o 
  -3  -3  13      154.38      140.98     27.93 o 
  -2  -3  13      187.29      176.92     31.24 o 
  -1  -3  13        2.30        2.98     12.29 o 
   0  -3  13      633.57      644.83    114.35 o 
   1  -3  13      536.22      742.79     97.75 o 
   2  -3  13       66.31       59.20     19.62 o 
   3  -3  13        0.20        4.42      8.39 o 
   4  -3  13      158.83      259.16     79.72 o 
  -5  -2  13        0.10        4.72     18.23 o 
  -4  -2  13        3.08       -0.47      6.80 o 
  -3  -2  13        2.28        2.32      9.89 o 
  -2  -2  13       14.93       13.94     22.40 o 
  -1  -2  13      121.06      123.18     40.27 o 
   1  -2  13        0.90       -1.67     20.31 o 
   2  -2  13       60.35       84.48     23.50 o 
   3  -2  13        1.55        1.51     10.84 o 
   4  -2  13      175.99      219.31     34.63 o 
  -5  -1  13       11.09       12.34     20.74 o 
  -4  -1  13       16.96       25.47     45.74 o 
  -3  -1  13       15.81       17.36     20.59 o 
  -2  -1  13      194.81      198.50     46.39 o 
  -1  -1  13       18.47       17.02     18.61 o 
   0  -1  13      255.86      297.83     80.73 o 
   1  -1  13      714.88      798.48     52.27 o 
   2  -1  13        2.10        1.08      9.18 o 
   3  -1  13       22.15       24.05     40.82 o 
   4  -1  13       93.29      113.02     27.95 o 
  -5   0  13       49.34       22.67     57.86 o 
  -4   0  13       21.32       29.99     63.24 o 
  -3   0  13      152.34      169.58     53.68 o 
  -2   0  13       14.64        5.48     17.91 o 
  -1   0  13        6.58        3.69     12.51 o 
   0   0  13      164.48      171.27     37.44 o 
   1   0  13        2.02        8.09     12.71 o 
   2   0  13      268.41      283.08     78.87 o 
   3   0  13       21.67       33.25     16.93 o 
   4   0  13      218.77      286.04     38.06 o 
  -4   1  13      127.26      118.08     38.69 o 
  -3   1  13       40.54       56.01     72.72 o 
  -2   1  13      226.56      216.19     71.17 o 
  -1   1  13      127.30      100.44     29.38 o 
   0   1  13       18.95       33.58     49.61 o 
   1   1  13        0.25       -0.01      7.81 o 
   2   1  13        0.01        2.23      9.83 o 
   3   1  13       11.98        8.94     19.13 o 
  -4   2  13       42.90       40.04     59.55 o 
  -3   2  13       23.25       16.34     33.25 o 
  -2   2  13      178.70      156.51     66.99 o 
  -1   2  13       21.65       27.33     54.94 o 
   1   2  13        5.63       22.32     39.00 o 
   2   2  13       52.95       50.79     25.22 o 
   3   2  13        0.48        2.75     13.04 o 
  -3   3  13       23.78       15.72     43.42 o 
  -2   3  13       26.45       32.57     55.28 o 
  -1   3  13       22.69       29.75     43.16 o 
   0   3  13       19.26       25.42     27.17 o 
   1   3  13        5.73        3.61     22.62 o 
   2   3  13       34.71       31.47     32.34 o 
  -1   4  13       74.67       74.82     54.24 o 
  -2  -7  14      119.09      151.53     40.64 o 
  -1  -7  14       40.90       56.04     22.85 o 
   0  -7  14        3.85        4.48      6.90 o 
   1  -7  14       40.53       37.66     86.38 o 
   2  -7  14        4.43        8.44     29.95 o 
  -3  -6  14       75.83       59.76     40.72 o 
  -2  -6  14       27.86       31.99     49.12 o 
  -1  -6  14        0.01        2.36     10.20 o 
   0  -6  14       31.74       36.19     30.77 o 
   1  -6  14       72.51       87.52     29.45 o 
   2  -6  14       34.03       25.90     39.71 o 
   3  -6  14       33.86       42.75     22.73 o 
  -3  -5  14        0.51        2.46      7.54 o 
  -2  -5  14       86.17      106.61     30.64 o 
  -1  -5  14       46.34       80.32     28.05 o 
   0  -5  14       24.86       27.72     37.49 o 
   1  -5  14       19.38       15.35     19.76 o 
   2  -5  14        2.31        3.26      9.58 o 
   3  -5  14        0.58        1.44     10.29 o 
  -4  -4  14       13.85       11.20     15.88 o 
  -3  -4  14       76.97       76.44     32.40 o 
  -2  -4  14        0.82        0.38      5.97 o 
  -1  -4  14       40.75       38.86     49.09 o 
   0  -4  14      320.10      376.43     74.72 o 
   1  -4  14       52.31       65.05     15.41 o 
   2  -4  14        2.51        2.30      8.29 o 
   3  -4  14       12.74       28.14     57.86 o 
  -4  -3  14       13.59       14.01     25.63 o 
  -3  -3  14        3.72        8.10     13.37 o 
  -2  -3  14        5.84       11.24     16.91 o 
  -1  -3  14      293.94      322.46     65.57 o 
   0  -3  14        1.78        1.65     10.42 o 
   1  -3  14        3.85        6.60     13.16 o 
   2  -3  14       38.67       33.96     13.92 o 
   3  -3  14        1.07       -0.20     10.94 o 
  -4  -2  14        0.56        5.21     19.38 o 
  -3  -2  14        0.42       -0.43     23.46 o 
  -2  -2  14        0.01        3.69     10.79 o 
  -1  -2  14       27.29       39.14     22.14 o 
   0  -2  14      150.65      156.48     49.15 o 
   1  -2  14        1.33        4.11      9.85 o 
   2  -2  14       66.47       93.76     34.18 o 
   3  -2  14      130.38      133.44     25.34 o 
  -4  -1  14       50.37       48.76     59.64 o 
  -3  -1  14      265.38      241.70     90.11 o 
  -2  -1  14      742.39      681.82    181.51 o 
  -1  -1  14      101.35      117.09     52.55 o 
   0  -1  14       15.11       23.59     34.63 o 
   1  -1  14       10.69       24.89     31.22 o 
   2  -1  14        8.36       16.98     35.69 o 
   3  -1  14        0.05       -2.63      9.97 o 
  -4   0  14        0.92       -1.75     19.82 o 
  -3   0  14       55.55       83.01     25.91 o 
  -2   0  14      230.07      237.09     78.25 o 
  -1   0  14       24.88       29.86     58.65 o 
   0   0  14      103.31      107.27     40.63 o 
   1   0  14        5.93        6.94     30.46 o 
   2   0  14        9.48        9.45     27.44 o 
   3   0  14       97.35      111.41     54.45 o 
  -3   1  14        7.61        5.27     15.44 o 
  -2   1  14      151.18      140.71     48.58 o 
  -1   1  14       17.50       14.96     34.58 o 
   0   1  14       18.17       16.85     27.85 o 
   1   1  14       37.95       51.81     19.47 o 
   2   1  14        1.60        2.66      7.04 o 
  -2   2  14       16.60       19.59     38.93 o 
  -1   2  14       18.96       17.91     39.45 o 
   0   2  14        0.25        0.80      9.42 o 
   1   2  14       41.19       54.73     23.57 o 
   0  -6  15       52.98       67.02     18.62 o 
  -2  -5  15       19.54       29.71     39.33 o 
  -1  -5  15       18.17       17.82     44.57 o 
   0  -5  15      227.16      263.03     37.12 o 
   1  -5  15        0.59        2.01      8.98 o 
   2  -5  15        3.02        4.44      9.90 o 
  -2  -4  15       83.45       93.75     41.65 o 
  -1  -4  15        0.09        3.32      6.17 o 
   0  -4  15        8.00        6.24     12.21 o 
   1  -4  15        6.05        5.93     17.53 o 
   2  -4  15      115.46      160.79     62.65 o 
  -3  -3  15       29.23       23.84     17.23 o 
  -2  -3  15       38.67       58.09     31.88 o 
  -1  -3  15      311.07      346.09     42.29 o 
   0  -3  15       66.43       72.13     19.95 o 
   1  -3  15       31.43       33.52     54.45 o 
   2  -3  15       91.71      133.59     26.71 o 
  -3  -2  15        9.80        6.79     29.04 o 
  -2  -2  15      310.92      329.31     47.59 o 
  -1  -2  15      239.33      270.97     82.10 o 
   0  -2  15       19.61       23.40     39.64 o 
   1  -2  15       21.90       17.19     28.40 o 
   2  -2  15       32.40       34.34     20.31 o 
  -2  -1  15       11.16       11.91     39.26 o 
  -1  -1  15       66.75       90.16     31.09 o 
   0  -1  15       17.53       28.00     47.83 o 
   1  -1  15       34.60       45.89     41.61 o 
  -2   0  15      232.76      245.52     93.16 o 
  -1   0  15        0.28        2.11      9.92 o 
   0   0  15      106.68      120.45     29.62 o 
   1   0  15        0.66        2.68      9.87 o 
                                                 
